# Supplementary material for: Autotetraploidy of rice does not potentiate the tolerance to drought stress in the seedling stage
Source: Rice (N Y). 2024 Jun 18;17:40. doi: 10.1186/s12284-024-00716-w (PMC11189374; doi:10.1186/s12284-024-00716-w)
Supplement: Supplementary file 1 — Supplementary Material 1 [file 12284_2024_716_MOESM1_ESM.xlsx]

## Sheet: Sheet2
	forward	reverse
Os01g0842500	ATGCATTGCCACTTGGAGGTG	CGGTGTCGATCGGTTAGCAT
Os05g0217700	CACTTCTTGCCACAGGACGAC	CATTTCGGGTCGTCGCATACAC
Os05g0381400	GATGCCATCCATCATGCACAC	CATCTAGCAGCAATGCACGAG
Os11g0453900	GATCGGTGTTTCGATCCGACG	GTTTACCCGGAACACACACACA
Os12g0559200	GTGCCAATGAGCTTGCATCTG	ATGCAGGCTCGCTGTGTTAGC
Os12g0127400	GTTCCCTGGCATTGGTAACG	CAACGTATAACGTTTCAACATGAGG
Os06g0567200	GATCGATCGTGCGTGCATTC	ATCGCAAATCACGCTAATGGC
Os10g0109600	GATTCGCAAGAACTGCAGGGT	CACACATCGTCTCAATCGCC
Os11g0539200	CATGATTTGAGTGCGTGCAGT	CTGGCACGACGACGATACATAC
Os12g0601400	CGAGTTGAGCCTCCATGTGTG	GGGAGAAGTACACACAGCCC

## Sheet: Sheet1
GENE ID	2B2x	2B4x	93112x	93114x	1062x	1064x	T12x	T14x
Os01g0200600	129.581	8.12216	6.75651	Inf	14.7075	6.98575	20.8934	26.3466
Os01g0705200	98.069	35.0082	14.4999	11.9046	4.94395	7.27722	39.4202	9.94708
Os01g0842500	66.9875	38.2888	163.767	63.2834	40.9823	34.3277	38.8523	13.7714
Os02g0490000	5.85349	3.58837	6.18552	5.0416	2.37339	1.47996	34.9566	1.46521
Os03g0168100	56.8361	15.872	13.8543	5.76994	4.21385	3.29205	7.81849	5.17582
Os03g0273200	56.6886	9.28225	549.522	52.5589	32.9503	24.8293	16.5214	6.7853
Os05g0217700	44.9311	31.7329	9.80527	14.007	26.7086	1.88649	37.5609	4.18507
Os05g0381400	140.001	114.108	252.166	9.57435	Inf	58.8305	10.9969	27.0994
Os11g0453900	350.078	89.5423	27.9821	12.326	27.1515	31.3825	29.2247	31.0982
Os12g0458100	189.654	6.30446	Inf	Inf	34.498	64.109	Inf	119.005
Os12g0559200	2.30119	3.09722	23.4511	4.70321	5.66053	6.28803	214.314	7.13454
Os01g0759200	0.0593145	1.14501	0.23086	0.351382	1.9779	0.13357	1.75787	0.432954
Os10g0138100	0.922102	0	0.990145	0.85758	0.00898986	1.54228	0.998157	0.928134
Os02g0641000	0.0961604	0.781219	0	0	0.826029	0.391096	Inf	#N/A
Os12g0127400	0.12015	0.749057	1.26621	1.28716	2.17799	1.05664	0.928651	2.49238
Os04g0178300	1.16356	0.498593	0	0.465283	0.0951417	16.3098	9.95154	3.16358
Os03g0693700	Inf	235.911	0	0	0.0333139	3.51267	#N/A	0
Os04g0179100	0.663702	0.181884	0.687089	1.17405	0.0773484	3.95742	0.996178	3.13478
Os06g0567200	0.75566	1.64019	0.725242	0.944691	1.92852	1.11265	0.094547	3.42381
Os10g0109600	0.0728292	0.251276	0.0372953	0.086382	0.095373	0.649703	0.0811842	1.74734
Os11g0539200	0.253392	0.00572429	0.161344	0.0704772	1.73394	0.0228825	0.111882	6.7817
Os12g0601400	0.0371383	0.186373	0.0408086	0.0504642	0.0874256	0.0548078	0.12166	0.804263
