# Supplementary material for: Autotetraploidy of rice does not potentiate the tolerance to drought stress in the seedling stage
Source: Rice (N Y). 2024 Jun 18;17:40. doi: 10.1186/s12284-024-00716-w (PMC11189374; doi:10.1186/s12284-024-00716-w)
Supplement: Supplementary file 6 — Supplementary Material 6 [file 12284_2024_716_MOESM6_ESM.xlsx]

## Sheet: sheet1
Gene_ID	2B2x_D1:fpkm	2B2x_D2:fpkm	2B2x_D3:fpkm	2B4x_D1:fpkm	2B4x_D2:fpkm	2B4x_D3:fpkm	1062x_D1:fpkm	1062x_D2:fpkm	1062x_D3:fpkm	1064x_D1:fpkm	1064x_D2:fpkm	1064x_D3:fpkm	932x_D1:fpkm	932x_D2:fpkm	932x_D3:fpkm	934x_D1:fpkm	934x_D2:fpkm	934x_D3:fpkm	T12x_D1:fpkm	T12x_D2:fpkm	T12x_D3:fpkm	T14x_D1:fpkm	T14x_D2:fpkm	T14x_D3:fpkm
Os01g0101200	13.2886	14.8958	14.1441	10.4492	9.60424	9.77902	14.6688	13.2529	15.3281	9.45679	10.1075	9.65835	13.7913	13.0225	12.4374	15.5052	14.6987	15.1009	13.1213	13.6145	15.5939	9.36805	9.5724	9.08138
Os01g0109500	0.614785	1.26038	0.411553	0.702987	0.304317	0.782178	0.533526	0.761742	0.379693	0.776093	0.444909	0.712615	0.62581	0.277926	0.108875	0.141652	0.366995	0.371393	0.125265	0.392512	0.172091	1.41611	1.43385	1.69238
Os01g0109700	79.4509	79.4996	84.048	89.5374	84.2247	87.9962	71.3957	70.3706	74.855	85.4606	81.0297	82.7648	75.6865	75.1561	82.1328	79.1437	81.4639	80.974	84.1977	80.8552	79.4074	88.2005	90.18	88.5172
Os01g0111200	37.7954	36.2718	38.2976	43.8603	43.303	42.5812	36.9913	32.0929	33.0103	38.1135	38.6801	38.5558	35.2745	34.2618	39.0239	35.5442	37.5015	34.0011	34.6278	35.1756	35.3282	43.4959	44.6977	43.0139
Os01g0114300	8.24186	6.90613	7.71647	7.70079	9.056	9.6727	8.27445	7.63038	7.51367	9.20073	11.3459	9.60356	12.5434	11.7932	13.5763	13.9431	13.9279	14.4399	14.7825	13.9437	15.011	0.874388	0.725549	0.983077
Os01g0115500	0.67177	0.848359	1.11301	1.68993	2.43851	1.94745	1.80724	1.43877	2.33893	2.2388	2.07964	2.56961	0.0683818	0.267245	0	0.0567533	0	0.255085	0	0.0673978	0	4.60988	3.10218	3.41451
Os01g0118400	1.10465	1.05506	1.28593	5.84697	5.54302	4.51446	2.19923	2.08755	2.09687	3.75964	4.51172	4.29051	2.34813	2.52039	2.62657	2.66248	3.47441	2.49824	0.946648	0.488945	0.800317	5.52237	4.66773	5.8326
Os01g0121500	14.3113	13.1051	12.7738	16.3645	12.2987	11.9218	16.8418	12.8769	11.7849	14.5534	16.2065	16.0949	10.3741	9.59672	11.2994	9.43435	10.5772	9.16007	10.206	12.6179	10.9053	19.344	20.3605	21.4568
Os01g0127400	18.2821	18.0556	18.8345	12.7034	13.5784	13.2733	21.2402	19.4863	20.2375	12.7507	11.7883	12.499	20.0725	17.7883	20.7508	18.3334	17.0568	21.5412	22.0425	18.541	20.1881	12.1874	15.8631	16.3957
Os01g0128000	2.21595	1.21501	1.3598	3.53136	3.82477	3.82225	0.791846	1.14209	0.811754	1.44805	1.3451	1.34544	0.973042	1.2964	1.94677	1.50503	1.54883	1.81487	1.11992	0.95904	0.624344	2.7523	2.94284	2.58441
Os01g0130000	9.1903	9.06043	9.84424	19.5547	17.566	17.8457	9.2813	9.65962	9.77283	13.1759	13.0925	10.2218	9.35511	8.73582	9.82289	11.6464	11.482	12.0443	8.7497	11.75	9.59965	18.2888	19.1961	18.9983
Os01g0131800	12.6614	10.1615	11.3973	13.5116	12.335	12.2847	8.32171	13.3232	10.0406	14.2206	14.4929	12.2944	13.7414	12.3147	9.61204	13.2923	9.69388	13.0801	9.49414	12.0492	12.1354	15.2346	14.3307	16.5119
Os01g0143800	101.226	92.9378	93.5184	80.6755	83.1728	82.5438	107.65	106.598	113.208	82.1977	79.4705	83.6971	100.004	98.078	98.5357	106.689	103.122	103.768	115.391	114.597	122.914	65.6439	59.5964	65.8312
Os01g0144100	33.1222	31.1523	30.4877	20.6561	23.2916	21.4983	35.4195	39.5809	39.4585	20.8536	18.3972	17.013	38.5899	39.421	39.9065	42.0404	42.5565	44.1841	50.0484	47.2479	43.9851	27.262	33.0236	33.7831
Os01g0151400	16.6362	16.918	16.6572	19.3378	18.1895	21.3819	13.9652	14.4954	15.2461	21.8422	19.5015	17.9156	15.4189	15.0648	17.0406	13.692	14.1553	15.3579	13.798	13.6457	15.1647	22.3095	26.622	25.8258
Os01g0152950	10.7328	11.2553	12.4097	12.4819	13.4824	11.4161	8.94711	10.9119	9.06943	12.2362	10.2414	11.7972	11.5173	10.5692	10.0934	10.7647	10.4152	10.7909	8.88747	10.768	10.9073	13.3404	12.0449	14.809
Os01g0158000	17.3507	18.1382	18.0008	21.8026	17.6138	19.8434	14.1641	14.9947	13.4232	20.4182	19.3135	18.7147	17.849	17.5487	18.5469	17.6088	17.6209	19.0185	17.6315	18.4035	16.8651	21.5777	22.2567	25.1248
Os01g0158100	15.9455	17.8439	14.8849	14.0454	13.1736	12.4812	14.7517	16.5486	16.0959	14.3437	13.8377	14.4538	18.6815	18.028	13.1869	15.3776	14.3934	11.7812	17.0265	16.9034	14.0501	9.68763	9.87976	10.8998
Os01g0158200	17.0812	17.6698	18.4992	19.711	18.0609	20.169	16.1494	16.4002	16.2687	19.4034	21.5536	21.979	17.8661	14.5724	18.5071	15.9863	15.9497	16.5499	15.0151	17.3731	18.3761	19.0259	19.6998	18.6844
Os01g0168500	14.1876	13.8704	14.4453	17.9451	15.6444	17.7877	10.2832	10.9185	11.7453	11.4465	14.1263	13.968	12.7074	11.3908	14.0892	13.8276	15.0189	13.3555	12.08	11.292	10.9824	16.4009	15.0067	15.2576
Os01g0169500	22.0224	22.1212	21.809	24.7711	23.2228	23.6378	19.2144	19.0624	19.4363	23.8215	21.9844	22.3668	18.8701	19.0969	20.0186	19.8168	20.0246	20.8834	20.7078	21.0245	20.5351	22.061	23.4873	23.0984
Os01g0169900	25.7989	24.6294	21.7114	27.7848	30.0458	29.1363	21.1895	22.6642	21.752	26.9539	29.5834	25.9857	25.7926	23.3369	25.1285	25.4543	24.0857	25.8321	25.6418	23.665	25.2815	28.7932	28.7757	30.3915
Os01g0186200	34.4782	38.6503	37.7942	33.8655	38.2111	37.5597	41.7987	40.3551	41.4571	33.3707	33.2334	31.4009	37.4038	36.7615	37.6581	39.5865	37.004	34.7578	47.4306	39.5769	39.5035	25.2636	27.0171	33.0914
Os01g0187400	28.4204	27.0422	27.6957	30.1799	31.5979	30.23	27.3086	26.1108	26.8632	30.3185	30.7972	31.4096	24.719	24.1924	29.1728	25.8978	26.4014	25.9192	27.337	26.8121	28.6746	30.9216	30.8066	32.5399
Os01g0197400	12.9894	10.8491	12.7153	12.3684	13.0975	13.0535	11.2128	16.3254	14.1239	10.6888	11.9754	11.6422	12.8025	12.5085	12.9866	13.7608	13.4742	13.3095	15.4808	12.1357	13.0498	9.94035	13.9645	12.4123
Os01g0203000	31.2316	34.7895	35.0903	35.4337	39.034	38.2758	28.5986	27.2129	26.1445	33.697	33.1296	32.9485	31.0563	26.9163	28.3091	30.7518	30.809	33.2356	30.2667	28.8253	29.4316	41.2447	39.0075	37.1412
Os01g0205700	30.3116	29.4902	34.3681	40.3401	36.4661	40.4593	29.5808	26.7958	24.7546	35.1567	37.0316	36.3851	33.2196	31.3594	37.4989	33.8009	36.8773	34.6181	35.1402	36.4119	31.6475	42.9133	43.0835	41.6354
Os01g0206200	6.81199	8.79543	10.02	10.0156	10.4849	9.88057	9.62086	7.1518	7.20261	13.2306	10.869	13.1987	9.99333	12.8192	9.62724	12.9769	10.6501	10.1437	6.88545	8.77748	8.29402	14.3128	12.5418	13.7948
Os01g0219300	0.50631	0.608955	0.51782	1.7418	1.02105	1.29345	0.292925	0.328605	0.382187	1.2499	0.646868	0.56359	0.343593	0.727354	0.712334	0.475274	1.10822	0.801069	0.567397	0.903064	0.692885	1.72237	2.2515	1.82518
Os01g0221900	9.94419	10.6398	9.72114	9.44593	9.81475	8.74345	15.3699	13.7441	14.4545	11.1881	9.24507	10.8746	12.1914	10.3954	12.1956	13.2763	11.9838	11.4728	14.8044	13.3268	13.2237	9.19571	7.89566	8.32079
Os01g0227350	29.6995	30.8555	30.5357	32.5182	32.8156	33.217	25.1143	29.9705	25.7281	32.7719	35.2017	35.8011	28.7951	30.7798	28.4518	31.0542	30.9668	31.2348	28.05	31.4858	31.4859	38.2334	36.2724	38.519
Os01g0228300	19.9131	23.7007	24.9482	24.7527	27.1066	26.0577	22.4415	19.6553	20.2572	21.1869	20.9157	23.4884	20.7629	22.2803	23.0998	23.5993	23.22	22.8419	17.1242	22.8227	19.019	26.6438	25.8985	24.3019
Os01g0230200	10.4431	9.52524	9.54098	9.95396	11.5909	12.147	9.6355	7.55884	8.30787	10.6739	10.3701	10.0413	10.3537	9.72984	8.77265	9.90499	9.65059	11.2772	10.3979	9.58156	9.4833	12.8695	11.2346	13.435
Os01g0233000	214.175	211.376	226.718	248.521	248.979	252.515	182.129	177.544	178.878	264.311	260.154	244.188	259.045	243.431	269.811	222.178	219.97	215.634	225.351	231.442	232.632	328.122	298.376	303.156
Os01g0252600	20.568	20.6921	20.0778	12.9039	10.7581	12.6209	21.5016	15.8688	19.8323	17.5043	14.5749	18.1924	16.1703	17.5085	14.318	16.7255	16.2916	16.7681	17.7356	18.1379	19.1637	15.3941	13.0778	12.4358
Os01g0254100	72.043	69.8423	72.9654	81.7943	78.8886	80.3388	54.6479	54.2033	53.3625	66.2628	63.7809	65.4312	60.6502	60.5958	64.0699	69.0057	68.9524	66.0089	64.6104	64.0115	64.7344	75.041	77.1704	78.9536
Os01g0259400	0.744472	0.697886	0.792748	0.677942	0.702098	0.729617	0.696743	0.909509	1.14046	0.621624	0.774689	0.664729	0.876697	0.958188	0.895746	0.702948	0.848987	0.526582	0.523478	0.67369	0.973862	0.678088	0.749	0.426237
Os01g0261100	58.0062	56.9362	60.2884	63.0616	62.6781	62.0357	55.055	52.7143	51.0886	63.9684	59.9524	60.882	55.5442	52.2219	54.8078	56.3128	55.6199	55.3096	57.7259	58.1645	59.8991	63.9888	62.3639	64.2613
Os01g0262700	19.5075	18.1669	18.6699	14.6215	15.6172	15.5086	17.2283	19.9141	16.7611	24.256	25.5894	25.8254	34.012	33.6309	34.4195	38.6165	41.7191	39.8463	34.8362	39.2874	36.6236	1.94119	2.56499	2.88952
Os01g0267900	30.9252	27.8179	30.0602	46.1817	46.4597	48.7528	30.9723	23.1914	27.8802	43.1438	46.8149	46.7838	31.9207	26.6215	34.256	33.6646	38.5984	32.8112	33.2003	30.5054	33.2524	59.0789	58.4041	63.0477
Os01g0268900	19.5505	19.4949	18.9729	11.4826	14.8511	10.1152	19.6767	18.3641	18.7241	14.8029	14.4196	15.8714	21.4271	18.6986	16.609	18.5222	17.0506	17.077	20.3694	20.6801	19.6174	7.91318	5.44837	8.91658
Os01g0271400	62.5165	62.814	58.4556	51.9836	57.5198	51.6662	66.8767	66.0439	66.5982	56.3846	54.42	57.5567	65.0868	58.975	61.9171	68.0333	64.4508	68.8074	67.354	72.2855	67.6596	39.6659	44.2731	44.5148
Os01g0300200	43.0058	42.9006	43.1629	47.1709	48.2491	45.9048	38.9599	37.678	37.511	48.5255	49.5559	48.8517	44.4553	41.9157	41.7802	44.1434	42.3736	47.0192	40.2607	45.1527	41.661	46.8976	45.0445	47.0194
Os01g0303000	3244.92	3346.83	3148.12	3010.88	3153.4	3088.5	3602.05	3638.8	3595.67	2895.09	2963.6	2937.6	4168.66	4357.39	4046.23	4034.81	3941.76	4050.8	4331.87	4061.13	4186.4	2486.76	2603.54	2506.76
Os01g0305200	30.5655	29.6925	32.875	64.5639	61.166	65.3626	30.6064	30.8464	29.3792	39.6972	41.2956	34.0575	27.3527	28.8402	35.1149	38.4977	39.2801	44.5337	30.4892	28.4194	29.648	54.7275	48.0263	46.8587
Os01g0305900	10.1962	9.29279	9.57972	11.041	14.5267	13.7838	9.85716	8.84624	9.06244	9.92816	11.869	11.307	11.5622	10.2458	9.98273	12.1401	13.0833	11.7355	8.99903	10.0177	9.48911	16.6766	14.4752	13.0264
Os01g0306800	73.1218	73.9148	73.5529	57.7642	60.8598	60.907	80.4609	74.8818	77.8554	49.0565	45.7517	46.2012	63.8556	63.9908	61.6983	70.9757	72.1897	69.9608	77.1745	77.1706	76.2705	28.7415	32.8168	31.6811
Os01g0323300	62.1592	56.9561	55.8099	44.5263	47.7994	43.3871	59.1169	58.7091	61.3058	50.1067	48.2923	50.5528	60.4248	58.7117	60.1193	59.2704	58.9912	56.1783	55.6049	52.8449	55.0311	50.3499	49.6875	45.8765
Os01g0328300	6.46387	6.29655	6.58897	6.78822	7.41725	6.56839	4.32689	4.6459	4.67258	4.40138	4.04779	3.69758	3.82462	4.05556	4.80432	4.01669	4.10916	4.09078	4.23051	4.14475	3.4908	8.77926	9.17325	8.0303
Os01g0331900	22.7981	23.8691	24.6469	29.574	29.1138	28.5349	25.9778	25.3301	27.2438	27.8285	26.7004	25.4795	26.2926	23.3649	27.4957	25.3962	24.7628	28.5366	28.2381	28.0685	26.8996	27.9358	28.1264	28.0017
Os01g0350100	2.4571	2.17461	2.64572	3.94733	4.1651	4.07827	0.523025	1.12833	0.748019	0.643768	0.697098	0.802226	0.424726	0.922158	0.406402	0.3525	1.26118	0.35208	0.0519538	0.279076	0.190332	5.77542	7.23142	7.7712
Os01g0358100	0.367896	0.414825	0.169317	0.444947	1.50239	0.551649	0.957807	0.716315	0.312419	0.7663	0.569457	0.753883	0.28087	0.457366	0.0895842	0	0	0.523867	0.103071	0.276828	0.377599	2.3304	0.566304	1.19359
Os01g0500100	2.50505	2.79137	2.3058	2.99406	2.80822	1.91495	1.40667	1.43455	1.87703	0.682072	1.95505	0.805223	0.599995	0.439661	0.574109	0	0.829375	1.11908	0.165135	0.443521	1.36118	3.88923	5.44383	5.57758
Os01g0501700	146.115	139.015	138.602	129.557	130.729	129.638	139.019	149.076	150.406	131.724	127.937	136.111	140.148	143.32	144.038	142.794	145.623	146.018	146.155	144.381	148.761	121.481	116.573	120.993
Os01g0501800	2253.97	2254.43	2191.03	1759.59	1852.61	1790.63	2603.14	2632.24	2653.44	1391.37	1400.1	1403.1	2804.07	2811.56	2620.27	2857.63	2761.53	2932.97	2904.61	2814.44	2960.59	1621.74	1684.2	1643.16
Os01g0507000	18.2833	18.2703	15.7483	17.9335	16.2876	16.2648	14.8842	15.0641	15.4907	16.6928	17.1731	17.4917	10.5435	11.0938	11.4774	10.7699	12.3911	11.6638	9.58672	9.67657	9.0815	21.8258	22.7645	22.2669
Os01g0530450	1.03194	0.930858	1.13983	1.79721	1.31107	0	1.07465	0.401848	0	1.14637	1.27785	1.31576	0.630266	0.615791	0	0.697451	0.387208	1.56739	1.85031	0.828262	0.211831	2.1789	0.423591	0.669598
Os01g0531200	13.6955	13.5565	13.1207	15.1441	13.7944	14.142	12.2025	11.4492	12.7623	12.5193	13.9203	12.571	12.9125	12.4449	12.5439	12.9509	12.9683	13.3686	12.9867	13.4385	12.6886	14.5496	14.7384	13.9043
Os01g0546400	2.13406	3.12167	3.87555	2.67867	2.09367	3.63239	3.45371	6.17656	5.19186	2.40275	3.21398	2.73152	3.87497	2.98289	3.25836	3.02111	4.4907	4.05173	3.42572	3.06694	3.72951	2.67925	2.72268	1.99602
Os01g0546700	2.86937	2.89891	3.09894	2.62819	3.29832	2.60065	2.58972	2.64443	2.37171	2.97507	2.97788	3.24045	2.41455	2.9679	3.50284	2.77968	3.1582	2.50599	2.74395	2.57173	3.18066	2.74656	3.45495	3.51685
Os01g0551900	12.9467	14.0288	13.8701	13.2542	14.2597	13.6671	11.655	10.7474	13.2982	13.2783	14.8012	14.164	13.6436	11.487	12.3225	12.9801	13.1778	11.9588	13.9368	15.0642	10.5037	15.4264	13.0378	11.7646
Os01g0556650	85.568	90.474	93.1585	68.1787	76.7888	70.8127	65.5683	73.3533	74.8082	76.1498	82.1994	81.096	45.7836	47.407	38.2063	36.425	32.4876	35.2729	30.001	31.4669	35.3338	141.228	137.83	137.152
Os01g0556700	5.60623	3.9333	4.70162	3.01351	2.14811	3.61163	3.56783	3.2747	2.8565	3.34463	4.07717	4.3116	2.40952	1.98247	1.3348	1.15777	1.753	2.36534	0.558456	1.6249	2.17377	5.78717	8.05439	6.4671
Os01g0558100	16.9369	24.0897	21.0235	51.4058	39.7965	40.7466	11.9538	12.3835	13.9054	25.1128	25.7966	33.9226	14.3791	15.2371	11.6368	27.9052	21.0959	20.0144	13.4674	13.5376	13.4885	29.6778	30.9391	32.985
Os01g0558200	20.1004	22.1239	21.8722	22.8892	25.5566	22.3844	20.3014	19.3119	20.0224	25.1682	24.0935	22.817	23.1157	20.646	20.7072	20.0528	22.7353	20.7569	22.2304	21.8845	21.4958	24.4748	22.3303	25.1281
Os01g0558800	35.0491	37.0008	35.7151	26.7746	27.7827	28.4301	35.9299	36.1138	37.1505	29.5256	26.6639	29.3578	33.5075	33.8829	35.2182	37.7517	35.5181	34.1627	38.5611	33.1537	36.3674	28.0896	30.323	32.509
Os01g0564300	8.40347	6.99724	8.84574	13.2177	12.0062	13.0531	8.00331	5.95746	6.33115	9.21569	8.91945	8.24214	0	0.0428601	0.041975	0	0	0	0	0	0	23.2488	18.4414	20.9723
Os01g0570700	50.015	47.9358	54.2084	46.6983	54.1256	52.3098	53.6585	53.0124	56.3298	54.9827	55.2426	55.4582	55.2395	57.0798	61.8687	55.9342	59.5262	57.1533	65.718	67.3658	66.0928	38.0839	41.8945	36.375
Os01g0572300	1.8342	1.51272	1.49536	3.77754	3.47173	3.11705	1.70546	1.24996	1.51311	2.01335	2.89706	2.93529	1.78708	2.57996	1.48028	2.05875	2.11388	1.91534	1.35076	1.20929	1.775	3.6239	2.39317	2.40867
Os01g0576050	2.86298	1.80778	1.31763	1.56971	1.9919	1.14479	1.07664	1.67232	1.70188	0.883463	2.27908	1.47755	0.194288	0	0	0	0	0	0	0	0	4.63457	4.79873	3.50902
Os01g0580800	8.89385	10.0773	9.73388	16.4759	13.6815	14.7185	9.43609	9.9783	9.3718	10.2165	12.6154	12.5699	11.5651	12.7557	10.0625	10.7209	10.5305	10.1418	9.78459	10.9634	9.23975	14.0271	14.9425	14.6328
Os01g0592500	2.00353	2.53019	2.02858	8.04483	6.18184	8.8124	1.30403	0.682672	1.36112	2.04023	2.48097	2.82829	0	0.199262	0	0.507793	0	0	2.35752	2.21112	2.15919	3.06703	3.28964	2.70841
Os01g0593000	42.7663	35.3803	37.1899	40.5403	40.6685	35.1143	36.1568	34.4268	38.257	35.0702	42.4246	38.3753	36.2376	35.1704	37.666	38.3927	36.2017	34.0935	38.0408	42.9068	35.7298	43.2375	39.5225	40.2025
Os01g0594800	2.4567	1.97519	2.2613	7.95772	8.23925	7.04718	1.62216	1.29982	1.67806	1.97764	2.26743	1.41055	2.77258	2.33709	3.74536	3.15837	3.25641	3.09264	2.33416	1.82179	2.9052	8.73939	7.72764	8.14373
Os01g0600300	25.6398	24.3005	23.5712	24.7464	24.3034	24.9337	22.3608	23.8503	21.908	25.4376	26.4067	24.9099	26.1318	22.1905	23.8314	21.5274	24.8544	20.9401	23.4412	26.7097	23.9739	25.0612	23.9374	25.9803
Os01g0600400	8.52632	8.67004	9.20373	6.37472	6.54178	7.82595	8.67742	8.30062	9.14947	8.3955	7.85005	8.22416	8.32416	8.55698	8.75776	8.38203	8.10728	8.42518	8.90356	8.70987	8.15453	5.93283	6.60208	7.29286
Os01g0607100	0.839027	0.441493	0.321788	0.473551	0.253804	0.48926	1.3349	0.680682	1.06876	0.129454	0.309217	0.254713	0.569383	0.834459	0.681023	0.472558	0.39353	0.530994	0.0783548	0.56119	0.93292	0	0.215253	0.302458
Os01g0613300	27.7172	23.6087	26.0981	23.6524	21.772	28.0708	24.6846	25.2141	23.6148	25.0702	24.9178	24.4157	26.4567	26.8432	22.3057	24.3377	22.6758	27.1747	27.5988	25.2554	29.381	19.8598	24.62	22.211
Os01g0615000	14.1097	9.67909	13.6873	9.80968	11.731	9.12159	15.2509	13.1604	14.7802	9.07298	8.89294	10.9266	18.4909	20.6711	17.0348	17.9161	18.7837	18.6077	22.3451	19.1573	22.3731	0.624386	1.47395	1.46194
Os01g0616400	20.8541	20.8008	20.4418	18.9795	19.3814	20.3826	16.5868	18.4188	17.7423	19.6279	21.2859	21.0013	17.9198	17.008	15.79	17.324	14.9531	17.0422	17.7336	16.2257	14.3753	23.2827	23.0284	23.557
Os01g0617900	81.0045	81.3759	79.4491	59.9571	59.055	59.4614	86.0829	90.2439	88.985	62.8051	63.2047	59.6266	81.5372	83.0355	80.1103	83.2295	83.8828	84.9415	88.4357	95.4959	93.8091	68.0458	70.3161	67.2601
Os01g0622700	49.1071	51.9447	53.872	60.9474	58.2051	61.4543	52.8528	48.3654	48.9712	54.8258	54.4481	52.9676	52.7811	51.3652	53.0172	54.6359	53.25	49.0281	47.9178	51.5285	56.834	54.7844	58.7158	55.942
Os01g0626500	12.2347	10.7659	11.8136	10.9963	12.7085	11.541	9.62872	10.7723	10.1606	11.1042	12.7844	11.2247	9.40167	8.88751	11.2159	11.3243	11.1113	10.4189	8.67013	9.35664	9.63353	13.0116	14.494	13.88
Os01g0631400	2.87113	2.93854	3.20181	3.79299	2.95628	2.53895	2.25206	2.41886	2.7195	2.45348	2.7837	3.01715	2.07955	1.37283	1.18315	1.02622	1.65741	1.20554	0.928135	1.2187	1.13341	5.36281	3.51297	5.91145
Os01g0642700	0.263136	0.332306	0.77506	0.967469	0.764142	0.683912	0.548054	0.204936	0.312839	0.974388	1.25682	0.958598	0.589281	0.209363	0.768896	0.577995	0.987351	0.149877	0.294884	0.316801	0.756213	1.22233	1.02612	1.08137
Os01g0642801	0.268708	1.45433	0.494671	1.55993	1.46311	1.61168	0.699575	0.523191	0.912753	1.24378	0.950691	1.9578	0	0.267245	0.785179	1.36208	0.756195	0.255085	0.903385	1.07836	0.275795	1.98579	0.551499	0.87179
Os01g0655800	72.312	76.7303	77.8179	96.0288	90.54	96.3107	73.421	72.6303	72.9103	94.9367	91.302	91.6439	67.1661	68.4516	67.6932	78.2695	77.413	72.3613	77.987	73.2858	74.4703	89.5772	90.2405	93.2808
Os01g0662300	116.631	128.484	108.025	91.6875	92.0824	90.6484	140.942	125.466	132.966	81.1128	83.6886	101.839	128.22	137.165	128.226	139.055	130.331	129.54	129.559	120.524	142.302	63.1048	56.4025	55.8131
Os01g0665400	5.49828	5.45986	5.10348	7.77862	8.59563	8.12904	5.61358	3.82338	4.66917	6.20211	5.88492	6.39617	4.65623	5.28453	4.14032	6.24555	4.63762	4.47388	3.8834	5.00643	4.36289	5.90229	6.1165	6.14603
Os01g0672700	19.3375	18.481	19.6022	19.462	21.4985	17.5592	19.9922	19.9757	21.4905	19.3982	21.7238	19.2537	19.1463	20.5927	19.3195	20.4868	19.8896	20.6001	22.7158	21.5532	20.7729	18.9055	17.579	17.3152
Os01g0675500	30.1965	27.2387	28.7558	31.2099	29.119	31.9349	28.4339	26.897	24.5406	28.5813	27.233	27.8354	23.3551	23.0994	23.3646	23.9135	23.9581	23.6022	24.605	24.2932	25.2288	34.8291	34.434	32.351
Os01g0676200	41.1947	45.7064	40.9516	30.6906	29.1595	28.6202	44.0914	46.3205	43.0871	32.7333	36.8619	34.2038	40.0465	41.4484	39.255	37.4129	36.1958	42.1044	41.4715	42.0189	40.8719	26.8193	32.4102	32.5218
Os01g0678600	119.1	121.606	118.63	99.5437	103.989	99.6542	142.194	143.874	148.655	94.9613	101.758	98.2229	134.804	130.448	131.555	127.594	136.921	134.472	136.878	132.763	143.101	103.908	105.058	104.686
Os01g0690200	3.132	4.20901	3.29473	2.72115	3.13231	3.067	3.49461	2.30238	2.60543	3.49116	2.77026	2.6196	1.23623	1.0807	1.30741	1.24201	0.959352	1.39559	1.36098	1.41083	0.852856	5.331	5.05069	5.04614
Os01g0690900	0.50756	2.28922	0.467189	1.80066	0.921216	1.18389	1.46824	1.31767	1.00572	3.13248	0.897875	2.00312	0	0	0	0	0	0	0	0	0	5.53711	2.95154	3.4764
Os01g0705300	23.9368	23.1344	24.9015	18.7416	18.7568	19.4282	23.2146	21.6597	22.2938	20.1758	21.4975	20.2825	20.753	21.6539	20.996	24.1354	23.0632	23.4423	24.8117	22.3652	23.8795	19.5587	19.6556	19.5437
Os01g0706900	6.09243	5.14785	6.28221	4.92472	5.59884	4.04734	6.793	7.35764	6.74549	5.96131	5.55929	5.82959	7.10447	7.28645	6.45994	6.74333	5.38954	6.29603	7.34604	5.53215	7.00508	5.25144	4.27357	5.04579
Os01g0707300	45.323	41.7432	44.3495	54.0519	52.0751	51.1118	42.0459	40.7025	41.8519	47.0025	46.8575	47.2714	43.8018	44.5432	45.8277	45.1333	49.0524	46.4176	46.2862	42.7831	42.3617	48.9809	49.7499	51.6235
Os01g0711600	6.71526	6.33794	6.35284	8.06154	8.68969	7.95603	6.58311	5.0242	6.65308	8.63421	8.46952	7.30509	3.8609	7.04974	5.63234	7.09159	6.0077	5.84358	5.64411	6.36303	6.89238	8.53371	8.10358	6.72433
Os01g0717700	76.1717	72.2465	73.617	96.4554	99.8744	96.2642	74.3462	72.4308	71.1507	90.5782	92.7433	92.0624	53.0218	50.9045	51.1381	43.878	47.1291	44.6883	39.492	44.4314	44.1	112.449	110.154	106.996
Os01g0718300	15.4375	14.8047	14.8622	14.4736	17.1942	15.3966	14.2584	14.3559	15.7887	16.3094	15.5671	15.1411	8.93066	9.87134	9.85739	9.119	8.99473	9.64092	7.11071	7.02394	7.40389	24.4188	24.4815	21.4103
Os01g0719300	0.317451	0.330412	0.516971	1.25223	1.15234	1.39141	0.339067	0.356594	0.497688	1.06249	0.647967	0.86735	0.397716	0.291436	0.499481	0.577646	0.229068	0.463626	0.437849	0.195996	0.250634	1.16012	0.726716	0.845071
Os01g0723800	4.91995	3.99116	4.52862	8.4297	7.5034	8.24826	4.98127	5.45496	5.092	7.51197	7.38883	7.00128	4.66039	6.49024	5.32457	5.2534	5.72095	5.36786	4.69035	5.03895	5.48806	8.13392	9.67701	8.09193
Os01g0739000	32.245	27.5152	30.5606	34.0409	35.8957	37.4921	25.1373	26.1041	26.8315	31.6847	30.3033	30.4558	27.3643	26.8038	26.583	28.7422	29.4467	29.6699	26.068	25.5997	26.855	31.013	31.7579	31.8056
Os01g0739400	11.7973	11.1522	11.7964	9.9911	9.44798	8.51256	13.2087	9.63971	11.7721	10.8689	9.88422	9.99713	11.3177	9.34144	10.0028	10.3253	10.0847	9.18497	12.5549	10.502	11.7019	9.25899	8.56451	8.65851
Os01g0739700	0.557928	0.660554	0.481454	0.944692	0.443027	1.04575	0.726276	0.746845	0.769918	1.25897	1.11035	0.85747	0.283967	0.138723	0.101893	0.353517	0.261686	0.198616	0.156311	0.279881	0.322112	1.65663	1.57451	1.31989
Os01g0750900	18.868	21.0509	18.0528	26.7831	27.1483	27.1752	20.3599	20.0604	17.604	22.753	23.6058	20.2363	12.8885	9.50608	10.5188	10.5919	10.7128	8.13085	8.4856	8.71775	11.3391	35.2525	31.8461	28.0568
Os01g0754200	9.21294	9.4011	9.34569	11.5784	11.0833	10.8435	7.33462	7.68311	7.72862	10.5082	10.5747	9.78738	8.51214	8.52818	8.55923	8.36029	9.05185	9.08593	9.49654	9.44538	8.77805	11.6528	11.4532	11.6462
Os01g0761300	11.4603	11.2745	12.0338	16.5249	16.9297	14.4779	10.0582	9.00858	9.44866	12.4634	12.0065	11.5689	11.6092	12.7442	13.0771	11.6873	12.4552	11.337	10.8687	11.4421	11.1154	13.9981	14.2155	13.6171
Os01g0762500	1.84511	1.02132	1.04217	0.973764	1.48415	1.17375	1.09175	0.857309	1.03271	1.47518	1.48364	1.60404	1.32327	0.667295	1.51125	0.850258	1.41613	1.15444	1.26883	1.13595	0.817766	1.41669	1.07583	1.76866
Os01g0764600	25.2597	25.1164	25.0946	25.1423	26.849	25.5991	22.1226	23.3474	23.4725	25.0505	25.4753	24.2479	24.3827	24.9489	25.8194	24.8233	23.4773	23.483	21.9301	23.4784	22.5883	24.4913	27.2922	27.0347
Os01g0769700	13.333	12.7471	12.5108	9.37261	9.92642	10.2443	15.6523	16.2356	16.2692	12.1033	11.6023	12.5556	14.6922	14.7195	16.1597	14.0347	12.487	13.9064	12.5723	14.6106	12.3782	11.4796	11.3799	12.2026
Os01g0770200	9.73263	9.55113	9.71325	10.9345	10.4176	12.5446	8.66279	7.87848	6.81181	11.8482	11.7618	13.8641	9.61685	8.43866	8.85471	8.85494	7.49113	8.69772	8.82939	9.69308	10.9407	9.44706	11.3413	10.9881
Os01g0772600	55.5805	53.0437	52.8738	63.2248	64.392	61.9809	46.7838	51.8547	46.9356	60.5373	60.6699	57.7298	46.4429	48.1307	49.0436	48.2269	52.653	48.8644	49.6846	44.6727	46.9751	58.1238	60.5894	62.7932
Os01g0773700	1479.17	1545.22	1480.79	1086.42	1136.99	1128.6	1926.06	1977.08	1970.01	1111.04	1139.69	1131.57	1849.42	1880.22	1754.79	1839.65	1741.54	1868.04	1998.69	1904.64	2028.37	1464.04	1552.69	1529.47
Os01g0775400	3.62505	3.75086	3.40214	6.49904	5.64412	4.19221	3.33096	2.52572	2.26354	5.00091	5.62685	6.31168	4.95626	4.17085	3.70394	3.12261	3.26717	3.74491	2.54897	3.10211	3.10055	6.82874	4.04828	6.57234
Os01g0786900	27.5006	26.7821	25.868	28.6102	29.3683	30.4629	26.4807	27.5158	27.0555	27.6716	26.9362	27.5708	25.8263	26.9513	25.3578	25.6603	25.1755	26.3925	27.4644	27.591	27.2157	30.9209	31.6845	33.5643
Os01g0805000	116.043	109.117	107.83	75.1432	78.5938	84.2647	136.191	127.545	136.085	82.4066	86.3776	81.5288	110.147	111.714	111.071	116.371	114.793	112.735	120.136	116.122	118.794	73.4003	77.1209	80.7301
Os01g0805700	33.4218	34.4209	31.8738	47.0257	46.9369	45.6741	28.5702	28.2981	30.6056	35.2706	40.2829	38.6647	36.986	33.7958	35.0751	37.4075	39.7416	38.989	35.1793	36.8376	34.1221	45.783	44.6231	47.2485
Os01g0813400	131.462	128.037	130.651	148.724	148.323	152.842	133.454	123.477	131.111	150.109	149.019	155.857	135.135	135.551	125.527	130.148	120.319	138.491	126.658	141.178	133.462	144.105	162.907	140.698
Os01g0823700	3.09753	3.11447	2.96012	3.79877	3.70622	3.70784	1.5752	2.01676	1.7257	1.6986	1.67527	1.92263	1.88783	1.94259	1.74874	1.9335	2.10986	2.13514	1.41503	1.99923	1.84274	5.18646	5.02113	5.52619
Os01g0825700	25.6256	23.4111	25.9099	25.8086	27.5671	29.6785	23.0348	22.427	21.9283	26.271	25.3904	23.5473	22.5827	22.8788	23.1724	24.1133	24.7147	23.3621	22.9151	24.6248	24.9561	26.9155	27.844	26.6498
Os01g0830500	19.4291	22.0351	20.8788	44.6239	39.158	42.6629	20.4215	19.1443	21.0246	32.6113	34.3284	31.0091	15.3612	16.3216	17.6382	19.4024	15.7484	18.5784	13.2648	13.91	13.3589	47.5958	51.5393	46.5115
Os01g0833000	9.27299	11.4523	9.13692	8.88177	8.83878	9.36304	12.125	11.754	11.5213	9.82313	9.55062	8.07691	9.88275	11.1103	9.39576	9.91096	9.98301	8.8915	11.6123	12.2693	10.827	7.52306	7.50421	7.36983
Os01g0837900	68.5608	60.2846	64.2927	67.8932	66.7827	66.7267	58.6259	61.5363	58.7347	74.2717	72.2794	70.9794	58.1177	57.4232	64.2321	59.3841	61.3326	56.7966	61.5925	57.5639	62.3989	66.6901	64.7007	67.8798
Os01g0841000	8.41028	8.33118	10.116	15.5259	15.5455	15.6283	9.00018	8.53927	7.71167	10.7472	13.463	9.21034	7.30058	8.7237	5.93023	9.3284	9.72861	10.7268	7.11212	6.1602	6.99042	12.0384	9.319	11.7738
Os01g0848300	2.36405	2.7989	2.75402	2.19799	1.81015	1.71703	2.61256	2.733	2.00757	2.44498	2.53208	2.55674	2.12444	2.36955	2.73437	2.20007	1.90577	2.139	2.79416	2.81654	2.71075	1.52089	1.80055	1.75768
Os01g0849000	68.3254	84.8773	79.6917	150.349	179.903	137.871	32.612	36.8693	35.7251	96.2333	95.8309	89.1623	15.6986	13.979	14.2607	36.1184	31.0395	32.2454	4.59414	4.21092	5.20947	119.536	138.028	126.565
Os01g0851600	1.17182	1.27957	1.13538	1.96922	2.63056	2.15785	1.8733	1.92135	2.77585	1.42738	2.1275	1.85361	1.56952	1.65615	1.20144	1.30262	0.86782	1.05386	1.52055	1.67069	1.39263	2.1487	3.60758	3.06814
Os01g0862200	79.4198	77.713	70.816	52.4949	50.2547	48.5483	89.8565	94.5598	93.9856	67.8841	67.6241	59.3393	90.4703	88.6316	81.3372	83.3458	90.9645	86.6529	79.3922	80.4848	76.3324	61.9329	60.1182	69.8554
Os01g0865100	6.96545	6.90419	8.05156	13.5572	14.4062	14.1284	6.39623	5.95315	5.60558	10.0473	8.95487	7.67151	7.00792	7.77333	6.70558	8.17691	7.67368	10.0723	6.58051	5.93196	6.77508	11.116	9.68301	8.9343
Os01g0871300	20.8143	19.5641	20.4615	23.6833	25.2733	24.136	18.6412	16.2106	17.9937	23.1995	22.5341	19.6389	21.5689	21.1978	20.2329	19.6947	19.0565	21.9325	18.6604	18.1261	19.0988	27.2922	26.486	25.301
Os01g0886000	36.0929	30.5371	32.941	38.3203	40.0996	36.6909	33.6196	30.8754	28.7914	39.0681	40.2092	38.4814	33.061	35.3901	34.1634	34.4492	34.2394	30.0104	33.83	30.338	32.1334	34.5575	35.2103	36.1702
Os01g0889800	29.5599	31.564	32.7851	25.9731	29.9536	30.6981	34.0376	37.6243	42.754	26.6881	28.1322	32.0585	29.6648	33.2427	31.2845	32.7828	34.6858	35.151	34.5896	32.0674	33.8774	22.7164	27.2796	25.8115
Os01g0901500	12.3841	13.0124	13.6538	12.6735	14.2951	15.3726	11.131	11.1288	11.1522	14.8345	13.8426	15.5237	12.5369	13.907	12.4268	12.5607	12	11.6916	13.497	14.0973	14.1075	15.84	17.5616	15.3429
Os01g0912600	9.52603	8.59296	8.30685	8.97437	7.96234	9.52267	11.0226	9.27387	7.73475	8.27719	7.46495	7.99085	9.01639	11.1363	8.38322	7.97731	8.38731	7.61523	9.55165	11.4856	9.26269	5.1167	6.77435	8.3139
Os01g0920500	0.75194	0.763074	0.346066	1.09131	1.70596	1.97315	0.163138	0.640532	0	1.74026	0.914502	0.770429	0.669747	0.280442	0.640852	0.555856	0.176342	0.446137	0.210666	0.377206	0.289415	0.79385	1.92911	1.93133
Os01g0922000	11.8583	10.5308	9.26938	13.6614	12.5987	13.3786	9.35541	8.06318	9.75755	13.6553	11.7213	12.3325	8.67184	7.74047	8.86113	9.90723	10.8279	9.36015	10.6371	10.0507	9.60733	12.3249	10.8469	12.1134
Os01g0927000	3.11061	2.46502	2.86319	4.07852	4.77512	3.95228	2.72469	3.31128	2.96248	3.06802	2.6742	2.54173	2.45617	2.2552	2.71831	2.87354	2.42707	2.51135	3.35559	3.09166	3.04346	3.5602	3.55011	3.0496
Os01g0929100	188.257	176.818	172.756	125.761	130.946	130.251	202.685	211.455	214.383	147.951	144.623	142.772	160.741	160.656	165.642	160.55	149.442	152.44	178.53	165.768	166.906	106.394	106.16	104.789
Os01g0940000	12.7501	12.298	14.1753	22.2795	24.1834	24.3726	18.5777	17.8879	18.2541	17.8004	19.0388	20.5423	16.9952	17.7763	18.3557	18.6576	18.9764	18.2813	14.1234	12.5556	12.8446	23.906	25.292	22.9917
Os01g0945650	0.212138	0.382718	0.351477	1.06732	0.924068	1.10273	0.184099	0.330436	0.144119	1.06048	0.900654	0.966018	0.086377	0.0421966	0	0.788573	1.19399	0.845809	0.0475466	0.042567	0.13064	0.806262	0.522472	1.23886
Os01g0948600	84.4574	79.0322	82.7003	141.533	140.294	138.301	57.1254	54.2649	50.7347	85.5272	83.9639	87.3666	77.5864	71.8229	74.689	90.1498	90.4927	83.026	71.8699	77.7058	81.5487	122.571	117.088	121.561
Os01g0951500	12.5609	13.6034	12.808	14.3001	14.6752	16.5038	13.74	13.2901	14.8504	14.5526	16.0997	14.4538	13.0924	13.3153	12.4909	12.391	13.3704	12.8523	13.3177	11.5079	13.3939	17.1519	16.9422	17.2037
Os01g0952700	4.21889	2.78206	3.56194	3.74417	2.58762	3.54843	3.25726	2.74758	3.70624	4.17497	3.73161	3.81583	2.90252	3.35673	3.62749	3.83465	3.49359	4.36407	4.33663	3.76569	4.53921	1.68946	2.59766	3.30392
Os01g0953600	12.9318	12.779	14.0731	15.9443	15.953	15.7326	11.3784	11.9775	11.8397	14.715	15.5885	16.3782	11.9525	13.9332	12.0928	13.7513	13.8157	13.1074	11.3974	12.6589	10.8764	16.6628	16.9109	14.9564
Os01g0958500	5.64395	6.71478	7.07648	6.90718	5.70325	5.94693	5.42747	5.40545	6.24368	8.81166	8.44606	6.69615	3.85081	4.03545	4.81385	5.2579	5.00819	6.05288	3.96588	3.91783	3.97669	9.34038	10.5192	9.27102
Os01g0961200	11.0092	12.5202	12.3406	18.1345	17.2234	16.8118	10.9022	10.6192	11.3279	17.7574	18.5195	16.3009	14.6787	11.5874	13.1902	12.0113	13.1468	11.8617	13.5107	13.3155	12.4088	20.1439	17.0505	17.2747
Os01g0962700	22.2189	23.2724	22.6187	46.3178	47.7159	52.1691	26.2203	25.594	24.3248	44.1804	45.5091	43.2411	31.5046	29.3176	27.3745	26.2715	26.9161	26.6799	30.7811	31.937	29.2487	42.5131	37.6999	44.9281
Os01g0966200	30.9776	31.1964	30.3011	26.662	26.1819	22.0002	27.6054	29.5274	31.2535	24.7396	22.0016	25.7704	26.9208	32.1884	28.7316	30.2332	27.9312	32.8306	32.4353	30.8938	34.0725	24.1132	20.4021	29.8009
Os01g0973200	2.11721	1.56259	1.41732	0.496608	0.524006	1.0903	1.0022	2.06117	0.817248	0.237575	0.964711	0.876471	1.37148	1.59521	1.81223	1.84289	1.38423	2.00987	0.790885	1.09427	1.5804	0.54187	1.11926	0.971377
Os01g0974400	15.0154	15.8082	15.8701	20.9504	24.3145	23.3042	15.5597	12.8843	15.5351	16.8979	18.1139	18.0985	15.2847	16.423	15.256	15.8997	16.819	14.7152	14.5593	14.9836	14.0822	18.4588	21.3482	16.8076
Os02g0104700	41.4651	41.5746	36.0884	30.7972	26.0946	26.4225	42.9835	38.4203	38.8468	33.0105	31.3876	37.529	35.9036	40.1698	36.9313	36.7571	33.5303	32.5846	37.237	37.5016	38.0998	28.8587	28.9563	29.2362
Os02g0115700	51.6783	52.4597	57.4061	161.46	179.557	162.103	85.3544	87.3775	90.4909	88.0528	93.7109	90.5918	65.4633	63.5662	58.2224	123.986	121.734	124.252	59.567	59.4304	63.0143	226.821	223.062	219.621
Os02g0125200	0.983784	0.39934	0.724428	0.856675	1.24989	0.442547	0.298813	0.526759	0.292402	0.728588	0.826651	0.671982	0.450642	0.195686	0.574934	0.664906	0.876708	0.607041	0.661488	0.394807	0.30292	0.882824	0.757172	0.691549
Os02g0137100	24.8876	24.6804	26.1754	28.0933	29.788	27.4703	25.6823	25.2771	25.3684	25.9195	23.6358	26.4802	23.1415	24.7124	23.969	26.5181	27.9854	24.1938	26.2813	28.1705	25.7077	27.4958	28.855	32.3065
Os02g0142300	14.7777	14.2782	16.4001	15.2837	14.3937	14.6108	14.6064	15.4254	16.174	15.2071	14.9872	14.5631	14.4831	15.9997	15.9055	16.4186	16.6531	17.574	16.2526	17.4703	15.3832	13.0751	13.5057	13.9182
Os02g0156200	2.28715	3.36318	2.42246	2.81922	3.21288	2.8501	2.52864	2.50112	2.55421	3.21949	3.4086	3.68094	4.46498	4.82984	4.63855	4.60566	4.5555	4.3424	5.68798	4.77794	4.85574	0.926159	0.707341	0.609894
Os02g0162000	40.2376	40.2416	39.9894	45.7027	44.189	41.0978	37.5339	28.859	33.1796	38.1496	42.6395	40.1869	37.3975	33.2521	43.7361	41.0556	39.9335	36.906	38.6662	38.1271	36.4109	41.249	39.4967	52.2394
Os02g0164900	25.8628	27.0534	26.3876	32.4658	30.2425	30.774	19.857	20.5067	20.2849	26.8984	27.635	27.2659	22.5554	23.0551	24.3145	24.5474	23.1687	25.188	27.3423	25.0982	24.698	36.3747	35.1761	35.1432
Os02g0167500	34.0471	33.449	32.3504	34.7671	34.3653	35.0843	27.412	25.0669	26.1693	31.7011	30.5499	30.9186	29.6827	30.6158	33.2902	30.1496	31.2306	32.897	31.226	31.0656	30.9557	35.9101	35.3432	35.9869
Os02g0173700	10.0503	9.46785	12.0308	9.82002	9.8395	10.8882	11.0421	10.1699	12.571	9.94573	10.0281	10.4158	12.7504	12.753	13.1648	11.8788	14.583	12.1728	12.4836	13.8088	10.8236	6.74264	6.80806	7.49588
Os02g0177600	11.2021	11.315	10.0332	14.0188	12.3268	12.4722	9.28486	8.45671	8.77235	10.2461	9.75994	9.62188	10.5495	9.97362	9.47365	12.7224	11.987	10.4113	7.85543	8.68154	7.91748	16.1109	15.2472	14.0732
Os02g0178800	8.33358	8.71451	8.23894	17.8285	17.1421	16.3219	7.28566	6.82092	6.34302	13.458	12.8857	13.1837	9.36276	9.02494	8.29743	12.4121	13.1159	14.0935	7.15994	10.0641	8.87018	20.4311	19.2261	18.826
Os02g0180500	6.50754	6.04278	4.49245	8.8427	7.07799	7.03141	5.31521	5.21729	4.91673	5.04981	6.56007	6.66755	6.28329	5.99622	6.05882	5.41693	6.14936	5.13288	5.2014	4.9447	5.20583	7.93109	8.24937	7.86559
Os02g0196900	10.9207	13.455	14.7103	12.4992	12.2672	11.3828	12.1933	13.6785	11.9317	12.4523	14.0178	12.6144	13.4212	14.6362	13.7502	14.3455	15.2415	14.0334	13.9546	14.631	12.7807	10.8263	10.8652	10.226
Os02g0198300	2.70257	2.81291	3.52093	2.6551	3.13174	2.61849	2.92268	2.75246	2.22442	2.61737	1.91234	2.80215	2.07386	2.4811	3.19932	1.93196	2.65219	2.56556	2.65589	2.16916	2.73118	3.33605	3.02939	3.41733
Os02g0204400	2.29907	2.99972	2.22958	2.66142	2.27268	2.87283	1.81705	2.31815	2.19643	2.85048	2.39666	2.57994	2.54926	1.87824	1.91943	2.25449	1.2709	1.13023	1.93235	0.947365	1.5591	3.68416	2.78062	4.04032
Os02g0205300	70.4949	70.993	71.5512	85.7368	83.3661	81.6152	61.2108	58.1141	61.7385	76.7284	78.4803	80.0685	71.0104	68.109	75.6766	68.1906	73.5368	73.7564	71.2347	68.9788	67.3081	81.6171	84.6177	81.2193
Os02g0226900	3.84508	3.54975	3.53925	3.54592	3.38035	4.26413	3.31079	2.89521	3.13771	3.22586	3.53383	2.95472	3.14958	3.58514	2.98444	4.31435	4.02961	3.3935	3.66938	3.13439	3.20653	4.12282	4.34659	3.671
Os02g0227000	13.7691	13.2733	12.4836	9.60579	8.52691	9.51093	11.1543	11.5349	11.4168	10.9687	10.48	9.68767	11.5497	11.931	12.8358	12.7559	12.6946	11.0515	11.6887	10.672	9.49229	9.3271	9.70295	10.6408
Os02g0233200	0.444115	0.343383	0.350392	0.859407	0.921216	0.634226	0.605651	0.617656	0.215511	0.881009	0.673406	0.80895	0.258331	0.315498	0.556168	0.428803	0.535638	0.602285	0.782097	0.572881	0.39071	0.736792	0.976612	0.411679
Os02g0243300	3.31682	3.9406	4.65396	2.26991	2.56951	2.62826	3.40496	2.99275	2.95406	1.98461	1.7173	1.21568	1.19406	1.64938	1.9699	1.91367	1.55569	2.2655	1.81317	2.15084	1.41154	4.78278	5.1056	6.99902
Os02g0255200	15.3804	14.1077	13.4413	15.9682	14.977	15.2022	14.0974	12.8703	12.841	10.7188	15.1325	13.6928	14.2489	12.3748	13.4659	14.9648	14.1036	13.4523	11.6198	11.8766	11.1744	17.606	15.6948	18.1284
Os02g0255700	78.587	82.0567	80.4466	57.0098	50.2549	54.374	91.6307	90.4998	96.562	60.6985	56.2526	58.1458	87.6127	88.3666	88.8671	86.9158	84.7093	85.8178	104.921	103.291	100.263	57.1909	60.6931	63.4021
Os02g0259100	57.2717	56.6891	59.0281	56.5812	57.614	56.1732	61.6704	66.3568	63.5314	53.3757	51.3157	52.0429	57.7498	51.4171	57.5847	58.3441	56.4468	58.5616	63.1168	62.7163	61.8927	52.6279	54.1603	54.3545
Os02g0259600	112.97	104.002	109.02	83.103	87.0673	88.0473	122.014	120.432	122.474	72.0423	67.139	75.1099	121.4	125.753	123.423	130.451	128.425	133.145	140.548	121.78	130.619	90.4606	90.8074	93.1084
Os02g0266500	9.43601	10.0202	10.1697	8.18602	7.80437	8.61678	9.27719	9.06995	9.39934	8.90121	8.25813	7.95923	11.2061	11.9981	10.9941	10.2423	11.4473	10.6962	12.0023	11.8438	11.7281	5.2752	7.00709	6.93228
Os02g0267000	22.4048	20.3915	19.4668	15.1647	14.3602	15.3163	24.8493	20.6869	22.0125	18.0904	17.0178	16.8365	20.6078	23.2821	21.5291	23.4694	19.2735	23.3672	20.4354	20.9664	19.8506	17.6076	15.7232	13.2015
Os02g0272800	7.90878	9.05253	9.17612	8.48809	7.90092	8.50392	5.94062	6.1466	6.77261	6.27559	6.28991	5.62914	7.23878	8.85719	7.25015	7.46766	6.17205	8.83273	6.77758	7.73473	7.2306	10.3843	8.25242	9.55925
Os02g0273100	1.85087	1.46088	2.02308	1.45503	1.29473	1.5033	3.21245	4.01667	3.92941	1.24938	0.852652	1.61543	2.98309	1.99419	2.96707	2.57354	2.82137	2.23289	1.94454	1.62483	2.05799	1.42481	0.989253	1.66803
Os02g0278400	1.38073	1.98457	1.80162	2.18739	2.47847	2.32063	1.72493	1.8464	1.8683	1.60127	1.4494	1.38186	0	0	0	0	0	0	0	0	0	3.47602	3.90818	3.38021
Os02g0287900	1.3925	1.21279	0.751366	1.57961	1.13296	1.29601	1.08343	1.35564	0.897082	0.75568	1.78379	0.874629	0.391027	0.286535	0.467696	0.81133	0.450431	0.592577	0.591917	0.48175	0.542121	2.28121	2.31595	2.07715
Os02g0294700	13.026	13.2243	13.5616	14.751	12.5073	13.2409	11.9182	12.7049	11.766	13.4588	13.1181	12.1077	10.7269	11.6693	11.8322	11.6436	12.5853	13.4308	13.0668	11.9675	12.7937	15.4259	14.9193	14.6674
Os02g0295700	14.3382	14.0814	14.09	13.5603	15.3027	15.7867	14.0379	14.7648	13.771	14.3205	14.647	14.677	11.6763	11.7496	13.2969	13.5807	13.3744	12.6336	12.3566	13.0684	14.9651	17.7811	19.439	17.166
Os02g0301100	50.9817	51.4851	52.5816	67.2559	71.714	73.5977	39.6856	39.889	43.5884	43.8937	46.7586	46.1154	49.9291	47.2056	44.8313	44.3267	47.4057	47.5975	39.7542	42.0527	41.3424	94.3606	101.025	90.9265
Os02g0307800	47.7457	44.1023	46.8236	34.811	36.2886	38.3601	57.7468	57.1773	59.0281	39.2839	39.514	38.6947	52.8421	54.8391	48.5844	53.4896	54.5081	54.3704	60.625	57.0443	60.6016	43.0959	41.089	40.8238
Os02g0327700	22.4377	24.5663	24.8516	33.7489	30.4366	34.5667	23.5178	25.0436	22.8993	28.3165	30.3774	26.1471	26.5956	24.5838	24.8602	26.5782	26.0504	27.1585	23.0777	24.3285	23.9934	30.5576	27.4656	28.9082
Os02g0328300	76.9531	74.7736	71.9063	71.839	78.7383	68.6024	82.8444	85.6552	83.7241	58.5721	58.7771	61.2938	69.9114	74.5297	76.8132	72.3157	74.6245	68.571	78.2736	85.7725	76.3699	56.8863	66.8874	70.1447
Os02g0329800	22.1589	20.9834	22.0986	37.6688	40.1593	39.5671	17.8786	21.9829	19.3685	29.3136	30.992	29.725	20.2115	19.1988	18.2651	19.5976	19.2343	20.8507	17.9244	18.0978	18.5809	30.073	29.4981	27.8936
Os02g0438200	14.7435	14.5066	16.4657	17.5454	16.2945	18.6849	12.9303	12.2252	13.0128	13.8759	15.2305	15.7028	12.6012	13.7094	13.9042	15.0751	14.8765	13.7632	12.648	13.2926	11.9273	16.8133	15.3816	15.7033
Os02g0448000	0.309581	0.605058	0.807379	0.79876	1.26424	0.618944	0.313439	0.401848	0.394347	1.2419	1.04966	0.704873	0.105044	0.359211	0.351793	0.174363	0.532411	0.440829	0.346933	0.465897	0.105915	1.14392	1.74731	0.948597
Os02g0460200	55.6233	64.0145	60.82	129.933	133.739	124.161	48.0591	51.4136	50.5058	102.25	94.6673	94.5257	26.0082	27.721	30.6612	61.6581	62.8431	61.5072	39.3871	36.7952	37.2656	120.028	119.744	115.814
Os02g0467400	2.32518	2.53138	2.03691	2.54452	2.59031	2.46863	2.14309	2.34168	2.42393	2.46427	2.01407	1.76714	0	0	0	0.027095	0.030085	0.106559	0	0	0	4.85876	5.92413	5.28929
Os02g0467700	40.2676	39.4561	40.7798	39.0517	40.5461	43.0683	37.3075	38.8361	36.1882	40.3188	37.8583	35.4767	42.8051	36.2209	39.7698	38.7773	41.8238	38.0479	36.9212	36.4446	37.4761	44.1965	43.3455	42.2281
Os02g0498633	65.9185	68.3289	60.9416	61.8214	63.2316	58.0919	75.5216	75.1507	68.2543	51.3885	48.8432	53.1889	67.9836	60.0963	72.9355	74.4977	79.7355	72.7316	83.9157	65.8451	75.9659	57.9938	57.5583	68.1615
Os02g0514150	0.139553	0.251768	1.02763	0.135025	1.26644	1.11603	0.242215	0.679295	0.592546	0.516763	1.60465	0.635486	0.142056	0.693966	1.08742	0.471596	0.916367	0	0.469172	0.280023	0.859403	1.03132	0.42963	0.603684
Os02g0517531	55.5404	56.1956	58.2629	62.6779	59.6009	65.3085	56.5617	57.8965	58.9053	63.5444	64.3573	62.6716	55.2205	54.1065	58.2613	55.3836	54.8655	56.8811	62.2029	61.0497	58.2438	62.8035	63.7356	59.7664
Os02g0524600	22.7058	22.9555	22.6074	23.1786	18.9584	23.9879	23.2396	23.1255	24.6588	23.5959	23.2581	22.6626	23.5645	23.7052	22.5872	21.261	23.7585	24.3878	21.7844	25.815	22.5182	20.7779	20.6106	21.6331
Os02g0524800	1.2992	0.998319	1.06299	0.791468	0.611341	1.10633	0.835167	0.70267	0.69466	0.890908	0.893776	0.788824	0.146944	0.574277	0.328077	0.691084	0.586795	0.319752	0.323544	0.627594	0.296325	2.03201	1.48138	1.0928
Os02g0530300	1.01444	0.748696	0.594204	1.60612	1.67381	1.38283	0.720289	0.359121	1.01809	1.02448	1.46826	0.839902	0.469377	0.642036	0.538952	2.18153	0.519057	1.05055	0.620089	0.277574	0.189308	1.2657	1.89276	1.69547
Os02g0534400	1.01101	1.29443	1.14073	1.83019	2.13094	1.8583	1.55665	1.651	1.32938	0.905749	1.15386	0.801965	0.73036	0.908201	1.23887	1.37764	1.49907	1.88855	0.767512	0.850732	1.07115	1.96257	2.17541	1.7635
Os02g0551700	1.50155	1.98656	0.691058	2.71193	1.77144	1.70115	1.73744	1.07199	1.31763	1.01937	1.46093	1.82337	1.52847	0.945802	1.75504	2.24111	1.40854	1.66299	2.07534	2.05886	1.02743	2.48354	2.20861	2.43579
Os02g0564300	49.5208	49.3196	46.2331	40.8408	39.5899	39.4679	49.7579	48.9314	44.7996	40.8539	38.5272	39.0567	54.8668	53.6737	52.434	52.3386	50.2141	52.3188	55.1558	48.4329	51.8988	40.2598	42.0721	42.2244
Os02g0564700	0.430115	0.387985	0.944078	0.736279	1.02085	1.62063	0.574253	0.708619	0.561932	1.1639	1.69733	1.26557	1.38084	0.756829	0.644522	0.950365	1.08628	1.66464	0.667397	0.796667	0.916877	1.85128	1.35811	1.82482
Os02g0565400	14.3855	13.074	14.6103	10.5699	11.8033	10.3529	17.1305	13.8994	14.834	10.3885	10.6432	10.3433	13.4049	14.4686	15.3023	16.1512	16.8174	15.4274	16.303	15.7621	16.569	11.5903	12.4871	13.0424
Os02g0566800	7.65302	8.01686	8.25623	10.7487	11.3262	10.5569	7.54606	7.69078	7.22109	10.005	10.1173	10.4674	7.37143	7.61135	8.92363	6.74361	8.10533	7.60355	6.42459	6.16455	6.95395	8.97729	9.20471	8.84005
Os02g0574900	22.158	22.2474	22.5716	24.2384	23.7585	27.0882	19.1374	20.9876	22.3524	27.6007	28.2747	24.4542	23.0582	21.6865	23.8161	26.6191	25.5849	22.5085	23.408	22.7972	22.67	27.5278	27.1198	30.1827
Os02g0575700	23.3084	21.0723	20.9996	38.7111	40.5104	38.617	21.7176	21.7797	19.7495	27.3574	26.7368	25.3741	28.44	27.3987	25.8954	28.197	29.1368	30.4243	24.7505	27.0128	25.5786	36.6092	35.5318	33.7033
Os02g0575900	0.451667	0.479325	0.489108	1.61951	1.49488	1.64668	0.0691708	0.413846	0.180498	0.172171	0.1645	0.217775	0.0270451	0.184968	0.0258783	0.561152	0.299077	0.226995	0.0595485	0.213248	0.109078	1.65492	0.790681	0.976919
Os02g0579000	10.7915	9.87621	10.3671	21.947	19.3487	18.957	8.27402	8.66984	9.698	11.8815	12.7885	11.4981	6.23905	6.72097	7.34755	6.90412	6.78147	6.76327	5.87062	6.09672	6.29079	16.3704	16.9339	15.5796
Os02g0580400	2.58801	2.61243	2.72247	3.69642	5.14456	3.26467	3.74323	2.69947	3.08731	3.19445	3.54265	3.42328	3.76346	2.32878	3.36102	3.80023	4.16179	4.15317	2.34783	3.40019	3.47845	3.70806	3.66757	4.73134
Os02g0581100	33.5337	63.0189	34.7762	35.3657	19.4763	18.5488	42.6821	32.4284	40.1526	18.6262	20.2681	36.7506	41.0759	56.2523	31.3559	49.5782	30.1985	32.4703	32.9448	43.2885	43.7111	18.1734	18.5827	24.7813
Os02g0590000	1.28937	0	0.847722	1.9604	2.00587	0.736521	0.799246	0.358639	0.782097	0	0	0	0	0	0	0	0.345573	0.174857	0.619256	1.1088	0.189053	2.528	2.45728	2.98799
Os02g0595800	7.34272	8.29485	8.77997	9.49473	8.31378	7.64882	8.397	8.08365	8.1877	8.44922	9.10464	9.68727	8.73177	7.98524	7.82033	7.88465	8.30413	8.66422	6.80592	7.81436	7.9942	10.1428	10.5985	9.64775
Os02g0600200	111.319	105.648	104.832	75.8816	80.0122	74.3503	116.221	112.528	118.282	79.7975	81.1798	84.6352	120.279	125.463	121.06	129.047	124.138	120.118	124.197	123.325	123.13	93.5446	94.5785	97.3626
Os02g0601100	46.8764	49.6978	45.1721	54.9863	64.0727	66.4138	50.926	45.9736	44.8205	46.1815	50.0618	49.7551	41.0013	41.3259	38.556	52.1191	44.5159	42.632	39.9504	41.2242	39.5594	53.8881	53.0934	54.0745
Os02g0602300	13.8204	13.6367	14.0385	17.3965	16.8849	14.1285	13.5075	13.2369	13.8254	15.6511	15.2308	14.2977	12.7935	16.0583	14.9861	13.074	15.272	15.6673	11.4781	13.5517	13.2668	17.2822	19.5526	20.2668
Os02g0607700	1.40336	1.81629	2.63964	3.77829	3.876	2.86672	2.01213	1.48501	2.4353	2.88073	3.0762	5.83482	1.05587	0.970935	0.832024	2.5774	2.00328	1.15845	1.70943	1.83648	3.06862	3.09199	2.94288	3.62922
Os02g0614200	17.9396	15.393	19.5736	17.2728	17.8684	14.784	16.9354	19.2538	18.5042	13.286	19.5056	19.6061	20.2211	17.929	20.542	22.1055	23.8882	23.3437	21.6732	18.8765	22.9037	11.0865	13.9195	11.8298
Os02g0621300	2.07219	2.76645	2.74662	9.00892	9.62819	8.75539	2.51762	2.82428	3.33173	7.54542	7.55138	7.14635	0.0281248	0	0.0269114	0.373474	0.414688	0.262285	0.0619256	0.02772	0	5.45464	6.9182	6.93214
Os02g0635600	6.42317	5.72068	5.63163	6.19507	6.89887	7.13208	5.59183	5.58034	5.64446	5.68278	5.37566	5.75731	5.46243	5.94345	5.9791	6.90333	6.55922	5.82739	5.30749	6.64821	5.7998	6.65241	6.90437	7.40802
Os02g0639000	22.5299	21.4893	22.6102	24.1171	23.7309	25.2446	19.208	18.7954	20.4793	23.2507	23.7852	23.7531	21.9338	21.6701	21.9445	22.2961	22.8808	22.435	22.6789	23.5205	23.7434	26.388	26.8528	23.5076
Os02g0649800	6.29785	5.60523	6.0288	8.44963	8.611	9.40147	6.55851	8.17485	6.63172	9.25059	9.06127	9.10069	2.39336	3.59111	3.59874	3.4052	2.99327	4.38428	5.55205	4.71784	4.91261	10.6382	12.7534	11.8055
Os02g0650900	1.20296	1.51918	1.10728	2.74686	1.79035	1.73165	1.12748	1.21796	1.92053	1.06909	0.851215	1.53382	1.37148	1.19641	0.843626	1.13826	0.812485	1.32469	1.88734	1.49657	1.13591	2.54001	2.37021	1.56114
Os02g0652600	88.9673	91.6031	90.5773	68.4144	67.5191	74.7171	113.112	110.845	104.413	67.9274	67.9253	67.3872	82.8361	78.0092	76.9977	85.7927	86.4077	88.4818	102.69	98.1788	89.2083	68.4411	65.5441	70.4784
Os02g0653400	1.53437	2.25407	2.05796	3.81749	3.73968	3.76884	2.01637	1.66447	2.90382	3.49022	3.64492	3.51351	1.51726	2.13642	1.4518	2.14813	1.48046	2.58023	2.70206	1.89128	2.69973	3.47119	3.50906	3.03425
Os02g0655600	28.3156	25.0129	31.8593	29.3266	32.5107	34.0136	26.8809	25.7004	27.9648	36.5317	32.9669	34.6218	23.847	25.0886	27.8465	25.9044	28.7997	25.0608	24.1934	30.1351	26.9751	33.8576	29.178	29.607
Os02g0656300	4.51092	4.59191	4.98719	5.413	5.23711	5.36585	3.60851	4.68591	3.85209	4.89917	3.92304	3.97059	4.56616	4.58661	4.29553	5.04581	4.77524	4.37792	5.11165	3.46383	4.44884	5.16141	4.93945	5.77773
Os02g0662700	1.14867	0.901006	1.49402	1.2322	1.97152	1.87217	1.25689	1.67739	1.18751	1.68753	1.67861	2.22874	0.584634	0.670548	0.851278	0.886047	0.773005	0.948204	0.587661	0.576221	0.845779	2.16175	2.46004	2.91656
Os02g0669000	0.471905	0.510818	0.738429	1.68939	1.28475	1.41522	1.26955	0.597237	1.04193	0.742669	1.0435	1.5902	1.15288	1.17334	1.19507	0.717625	0.664014	0.716769	0.793262	0.946911	0.435916	1.49462	1.35596	1.22483
Os02g0675800	44.7962	43.7786	43.2965	44.1378	45.1617	42.1287	34.5305	36.0086	35.8202	46.5542	51.0562	47.6712	34.5324	38.1983	41.2668	42.9586	40.6197	42.9862	37.6821	41.7197	40.034	44.2558	44.053	41.8188
Os02g0681900	14.9529	15.5389	14.5593	19.8582	16.3882	17.9243	10.6979	11.7516	12.3174	20.4822	22.7983	20.8793	10.5602	9.96737	10.1046	10.9826	8.6503	9.27068	9.8317	10.8901	11.4036	20.823	18.499	19.2527
Os02g0688900	19.4376	19.7973	19.3009	22.1813	22.7731	23.0872	16.4624	17.3496	17.4817	19.7661	18.8478	18.7873	16.9719	17.1321	18.3525	17.0683	18.3932	19.9864	15.8723	16.301	15.8903	21.6884	24.7481	22.7228
Os02g0689132	0.89821	0.347241	0.236219	0.248304	0.232892	0.769623	0.668133	0.999353	0.653798	0.356363	0.567477	0.81804	0.653084	0.510468	1.24982	0.758837	0.962945	0.852673	0.143797	0.257475	0.921901	0.406402	0.131678	0
Os02g0697700	48.6187	48.9389	52.4472	55.7459	54.6773	53.0529	46.8455	43.5275	45.3774	56.9548	52.8901	54.1283	55.781	54.4999	54.9677	53.3587	49.0173	53.4867	48.7816	48.6873	41.8796	62.5536	61.1769	63.2915
Os02g0702000	31.445	31.2822	32.5319	27.1558	27.488	27.8546	35.5831	35.3914	35.6043	28.6824	25.6933	26.1137	33.3022	33.3414	32.3435	32.4204	34.5896	35.7442	38.9601	37.5161	38.9722	24.1437	28.8317	29.3536
Os02g0702400	0.776785	1.10637	0.940789	1.50316	1.26145	1.1852	0.532195	1.43284	1.28458	1.24897	1.44646	1.63831	0.873948	0.406608	0.836244	0.621713	0.460214	0.465729	0.366529	0.861372	0.797273	3.02134	1.92992	2.69704
Os02g0704933	0.826972	0.426269	0.652454	0.114305	0.857684	0.118097	0.922715	0.575059	0.902918	0.3281	0.208988	0.537972	0.721545	0.704974	0.575347	0.798461	0.554108	0.560748	0.529571	0.355581	0.363765	0.873064	0.121235	0.255525
Os02g0716100	6.6052	6.66036	5.97747	7.33766	6.53911	6.49171	5.13385	4.87148	4.91038	7.0618	6.23573	6.11692	5.38798	6.30381	5.32882	6.76398	5.09039	6.01698	5.15906	5.62282	4.06308	7.93599	7.53142	7.43186
Os02g0721800	5.02949	5.39032	5.36283	7.80533	6.86895	6.994	5.25062	4.89636	4.35564	7.28369	7.22345	6.73481	5.47452	4.63066	5.99013	6.14223	6.18942	5.2945	5.74792	5.72048	5.46881	7.46528	6.25997	7.24327
Os02g0723700	25.4931	24.6787	27.8724	32.9079	34.8152	36.8588	22.879	26.5132	22.4937	28.2626	30.6882	32.9579	22.5958	23.6228	23.135	21.5374	23.4475	23.7875	22.8552	19.0267	22.4641	30.3275	29.2877	27.637
Os02g0729400	175.491	200.866	189.321	137.942	125.658	126.775	206.035	197.112	201.614	133.027	134.88	147.92	199.872	220.046	172.899	217.044	183.353	187.976	163.632	172.55	167.738	137.464	161.062	164.207
Os02g0730400	0.653268	0.687494	0.601308	0.526725	0.988063	0.798157	0.881879	1.13062	1.01706	0.638358	0.674119	0.462747	0.664984	0.938472	0.742343	0.613225	0.953254	0.620149	0.894772	0.983122	0.446999	0.613048	0.670386	0.706482
Os02g0731200	28.9133	25.322	24.3806	25.58	21.9704	21.9248	28.357	25.015	28.7997	23.7414	19.881	21.5982	24.7953	20.3852	25.1722	21.7082	23.082	23.6406	27.1864	28.8096	23.4257	20.8029	20.1701	21.8451
Os02g0734300	208.849	220.14	206.477	160.348	168.939	164.765	203.453	210.977	206.422	179.557	190.486	192.263	214.694	215.469	215.477	207.865	212.723	211.05	215.41	230.877	223.091	193.201	189.318	183.199
Os02g0735800	16.0854	14.809	15.5081	8.76046	10.474	9.08423	16.5785	17.7261	17.5465	11.268	9.4166	9.33353	14.7196	14.8434	13.6969	14.0938	14.7469	16.4034	19.5129	18.3344	19.5393	11.8348	14.1245	11.8721
Os02g0738900	11.5587	11.6577	11.719	12.6487	11.4765	12.9617	9.80885	10.8998	8.40313	13.9382	13.1475	12.1003	11.093	9.92625	10.7183	10.7921	11.683	11.6813	10.659	9.79942	9.45584	12.1804	13.5248	11.9929
Os02g0743200	4.23262	5.47492	5.21912	10.3541	4.20345	3.6723	5.12859	2.87663	3.79782	5.9884	7.0637	7.85514	3.65819	3.17704	4.20043	5.80234	4.71961	4.54873	3.57985	3.28505	3.27869	4.89009	5.08112	6.30473
Os02g0744900	323.299	330.414	313.524	234.76	257.3	239.1	370.381	375.572	381.978	213.062	209.537	206.434	413.727	441.542	401.098	397.904	382.846	406.436	431.322	423.456	427.623	284.412	285.726	281.45
Os02g0745400	0.780417	0.950366	1.0416	1.47243	2.93913	1.95035	1.25294	1.8994	1.49115	1.95066	1.76021	1.10168	1.03274	1.31948	1.52028	2.80212	2.19624	1.70396	0.918304	1.87915	1.24155	2.26576	2.36256	2.36317
Os02g0745600	27.2112	27.9473	25.6097	31.8502	29.75	29.8844	28.1547	27.3177	26.6851	27.2663	30.0479	29.1449	26.1776	29.293	29.052	28.0975	29.0312	26.2832	27.106	26.8234	27.7197	32.0991	30.6435	28.0684
Os02g0748800	0.942944	0.74426	0.904107	1.02639	1.56881	0.942611	0.750118	0.917983	0.533835	1.41851	1.84183	1.28817	0.519921	0.50798	0.650564	1.12856	1.21624	1.38001	0.748504	0.473021	0.241954	1.45177	2.05626	1.52963
Os02g0749300	91.0403	82.3968	75.6939	86.3723	91.5739	92.4246	94.2902	92.2268	90.763	90.9795	94.8488	94.1602	97.3092	95.5776	102.181	110.732	106.716	110.445	124.482	120.533	119.931	56.5253	59.8258	57.7384
Os02g0750400	17.1127	15.9405	17.8732	12.9756	15.3395	16.1989	19.3364	20.6036	19.4553	11.8977	11.8	11.5776	19.1971	19.3119	22.723	18.647	19.3288	18.6985	22.8563	19.972	22.3673	14.7481	13.4038	14.2766
Os02g0754300	124.156	125.465	120.643	98.166	105.934	96.7309	132.701	137.65	133.188	85.9461	83.551	79.9682	115.699	114.4	110.541	131.997	123.35	116.323	133.685	121.14	125.241	79.997	87.917	82.4998
Os02g0759900	396.366	394.228	366.051	300.516	319.273	309.792	360.751	370.631	371.603	319.729	308.671	313.475	395.787	405.784	386.067	365.3	362.197	386.861	348.456	349.567	352.848	323.517	329.682	325.33
Os02g0760400	10.4232	9.16423	8.66309	10.6807	11.6541	11.8704	9.35086	8.86284	6.87201	10.1378	10.153	9.65311	8.14788	10.3227	8.26756	9.17743	10.0664	9.10154	6.99863	6.39803	8.12517	11.7006	11.8698	9.94053
Os02g0763200	25.8749	24.2914	26.9336	38.6656	42.3244	42.5987	25.0885	24.1637	24.9571	33.2393	41.8171	36.0173	26.5666	25.9564	27.6917	30.3071	27.2988	29.2331	23.9134	26.7291	23.8361	37.7717	35.3383	37.6211
Os02g0770600	5.59244	5.26745	5.42368	7.23738	6.91623	6.61333	5.14415	4.87763	5.31842	7.05533	6.55375	5.92877	5.27969	5.47426	4.53641	5.02276	5.47774	4.80649	5.02165	5.61081	5.01566	6.07176	6.264	6.02891
Os02g0771400	0.779909	1.40703	1.3332	3.77301	3.84214	4.34368	2.61061	1.51853	1.70306	2.06285	2.56223	2.53678	0.567068	0.886472	0.108521	0.658893	1.77675	1.26921	0.374574	0.67069	0.914834	2.82301	6.05976	5.66309
Os02g0777100	24.0513	25.7896	25.1899	25.0464	25.368	26.4153	23.1655	25.4512	23.6139	24.0548	21.9443	23.3976	21.7928	21.0368	21.7344	21.3529	20.6681	21.659	22.6758	22.5838	24.2713	28.4916	27.7824	27.1086
Os02g0778500	2.67447	2.19874	3.02265	3.76688	3.50235	4.12874	1.96842	1.71381	1.78244	3.04	2.87462	2.68242	2.58459	2.5589	3.03365	1.88767	2.31828	2.05681	1.40373	2.13981	1.94583	3.07372	3.43937	2.4896
Os02g0782700	59.4577	56.6032	60.3771	77.8578	78.5574	78.3687	56.1133	56.9342	57.6703	78.369	75.201	76.0257	56.9661	55.9408	56.4085	58.3004	57.9862	62.6548	60.1641	61.1617	58.2728	76.5873	70.3995	72.2562
Os02g0784900	50.7701	54.1474	48.4009	42.0128	46.7665	38.3504	55.0745	54.8148	57.2155	37.9006	41.4454	35.2004	50.4177	49.6395	48.4285	49.6647	53.8025	49.5551	53.4734	52.5646	56.6149	47.3532	48.0852	43.7595
Os02g0796500	22.3753	21.16	23.2778	32.6048	31.9221	31.9803	18.9302	20.0607	19.8497	27.9204	25.4614	25.4396	18.8781	21.4048	23.2131	22.7896	23.1177	23.454	21.3429	23.2006	23.2219	30.5224	29.8822	31.5587
Os02g0796600	2.50624	2.30597	2.44531	4.02536	4.41233	4.15889	1.43548	2.00072	1.70265	2.41295	2.26111	2.37385	1.63276	1.4457	1.56232	1.73623	1.41061	1.66543	1.29197	1.81042	0.97749	4.60391	5.29814	5.42079
Os02g0800000	111.187	129.079	114.544	94.8741	82.266	76.6751	126.418	129.073	134.336	95.7738	87.4181	103.648	135.251	155.254	142.446	142.803	134.386	135.336	145.965	153.252	153.336	111.079	113.849	116.617
Os02g0813500	84.0822	81.6047	84.5059	130.633	126.826	126.449	68.4512	70.4409	65.6331	93.8174	95.2838	93.4948	80.1518	76.4854	81.9509	88.4644	91.4675	87.9861	75.4675	77.4042	74.2365	102.421	105.994	103.909
Os03g0102366	1.10312	1.2247	1.28875	0.49261	0.500537	0.678602	0.736395	0.784786	0.756625	1.7282	0.713018	1.27514	1.5116	0.970522	1.77698	0.824417	1.23379	0.724979	1.37885	1.57498	1.26285	0.492716	0.174157	0.321186
Os03g0108600	112.781	115.375	111.713	85.2392	85.0835	88.6845	113.001	119.8	119.193	90.8288	88.5367	84.1442	119.703	124.748	122.584	128.113	132.122	124.784	138.087	121.504	128.94	96.9907	100.452	101.323
Os03g0111500	12.5281	12.9018	13.0676	14.6587	13.9411	14.536	12.6881	12.9958	12.5283	14.1479	15.5792	13.7739	11.9709	13.1448	12.8218	12.2177	13.6404	12.9239	12.8227	11.9315	13.1848	14.1212	14.0795	14.322
Os03g0112400	53.3108	50.5836	51.5453	55.2228	59.3936	57.4387	51.1976	44.87	56.1006	60.5881	59.3156	59.8162	52.8594	51.1106	51.5516	55.9415	55.7016	51.702	53.8031	55.4128	48.7249	63.7432	54.3137	51.1737
Os03g0116400	0.652099	0.542978	0.738747	0.825074	1.72981	1.45417	0.652971	0.439503	1.06493	1.85747	1.68598	1.59895	0.816977	0.798214	0.977163	1.18659	1.12931	0.952368	0.955631	0.452937	1.08117	2.01238	2.5738	1.79017
Os03g0118600	24.0447	27.0817	25.8277	15.5384	18.2984	17.3917	26.5574	26.2745	22.1993	16.1059	15.783	16.9825	25.2024	26.8863	28.1995	28.9819	25.1499	28.5427	28.9454	27.4804	27.8839	17.7552	16.8923	16.4511
Os03g0122200	74.5092	77.5125	77.2357	58.6837	58.896	55.0617	90.767	88.8068	96.507	57.502	57.9581	51.56	91.0145	86.9158	89.3939	92.8332	85.5714	92.4801	99.4963	98.5775	100.346	65.2821	65.0995	66.6468
Os03g0123100	10.8374	9.83898	10.2972	12.38	13.2613	12.7907	11.9535	9.46147	10.272	14.1753	11.6884	12.9904	12.5976	11.5434	12.3265	14.2358	12.593	10.6199	7.36535	12.4163	12.128	12.1796	11.5519	17.9962
Os03g0125000	141.771	146.433	137.207	110.665	113.156	119.261	172.12	176.137	174.787	106.613	105.233	110.51	157.153	151.911	147.686	154.795	162.694	166.203	172.57	175.918	175.044	124.011	131.194	135.7
Os03g0140200	2.32481	2.31784	1.68939	7.45843	8.1614	11.1918	3.02629	2.14415	2.80549	4.19109	4.1667	4.34604	2.24194	2.49469	1.48974	3.56634	2.86949	2.3231	2.53674	2.39382	1.94657	7.10478	7.65943	6.88091
Os03g0151900	20.0548	19.9598	22.0285	22.638	19.5343	18.5776	18.6804	21.216	18.1092	20.7935	18.9802	20.3957	18.6452	18.084	16.9943	15.3616	20.0668	16.9439	16.1816	19.2488	16.6042	29.077	25.2452	25.2309
Os03g0153900	4.26906	5.60132	5.55687	18.3579	18.9403	19.7428	2.32018	3.65229	3.44221	8.06381	8.31481	9.03278	8.51566	6.26151	7.30824	10.3828	11.8926	11.421	3.52769	4.75899	5.70943	10.3798	11.9037	11.9384
Os03g0156500	18.4066	18.9919	21.0332	23.451	23.683	22.5591	18.9825	18.4717	19.9402	22.7004	23.8914	21.0408	23.1963	21.0649	23.5156	21.0092	20.6075	20.2561	22.1462	20.1747	21.6095	25.3555	23.1584	23.5191
Os03g0156700	15.7799	16.718	18.2778	23.0554	15.9059	16.6742	12.2696	12.6815	11.3768	16.3239	19.4372	20.882	14.3919	17.4845	14.6478	20.6233	13.958	14.5274	11.3935	10.2003	13.0438	16.0444	15.5956	18.2678
Os03g0157300	4.82218	4.64376	3.83881	3.94063	4.19869	3.81078	3.50619	3.45746	2.98826	3.04646	4.17877	4.00601	4.34483	4.18023	4.66515	2.89029	3.3315	3.18584	4.05299	3.72659	4.24709	4.57497	4.41356	4.01695
Os03g0158300	57.126	54.5265	57.0974	41.034	41.7329	40.6586	67.4899	72.8751	74.1127	45.4104	47.048	47.2806	70.1135	69.8245	64.6499	68.6373	65.1873	71.8376	68.4848	65.8236	69.6985	51.0855	56.0012	55.6457
Os03g0163300	49.6701	48.1292	44.9989	38.9705	37.5579	36.4488	49.4164	49.3395	49.6025	39.0378	38.0197	34.2766	53.3495	49.9511	51.1431	49.6226	48.7352	49.0405	54.9685	53.3998	53.1559	37.1511	40.4292	38.3384
Os03g0171900	57.0497	54.1477	58.8347	63.547	63.656	62.8814	51.2417	51.4548	51.1767	64.623	64.1082	64.4079	54.7317	54.0132	55.897	55.0583	53.3892	49.6283	43.3803	45.7626	46.8852	61.3011	57.0168	58.0741
Os03g0178200	43.1213	41.6677	40.6926	29.4654	33.9069	30.5708	48.8037	49.6408	52.918	31.7459	34.5757	30.9984	47.6719	46.7043	49.728	46.9702	47.1722	49.3772	50.3315	45.9589	52.6638	31.6781	36.2413	35.01
Os03g0179900	24.6951	22.377	23.7594	31.7647	31.5372	31.5003	19.2976	19.6683	20.4398	32.3784	30.4021	29.4723	29.5741	30.3619	27.1445	27.6226	27.0649	27.2619	23.2166	23.857	25.0253	32.843	36.4194	34.6825
Os03g0191000	53.2768	50.7397	51.8455	62.4255	62.891	60.8582	46.235	45.9676	47.2495	61.7922	62.4773	56.3829	46.7065	49.5188	50.148	49.7106	52.4437	50.1055	50.2451	51.349	48.0717	69.4831	69.4948	70.7638
Os03g0197200	1.33854	1.20743	0.762713	6.78389	5.84222	6.24432	0.719098	0.744634	1.02844	3.06837	3.72096	3.01865	0	0.380358	0	0.161549	0.298961	0.0605086	0.642874	0.255798	0.130842	3.29734	3.40134	3.79127
Os03g0199100	2.80663	1.97882	1.95982	5.11899	3.33746	4.54708	2.65964	1.75875	1.53415	3.37471	4.33719	4.05455	1.87181	1.73256	2.13669	1.22645	1.45258	1.65373	0.759201	0.873886	1.29133	4.29133	4.10508	3.24459
Os03g0211600	28.3139	27.191	27.1565	20.2255	19.8003	21.1251	28.8189	30.2363	30.9197	18.8858	21.9284	21.7458	28.3095	32.3905	30.6524	29.5239	33.4255	30.5694	31.0124	27.2597	30.1405	25.6907	25.8639	23.6949
Os03g0214600	35.3072	32.5154	34.4261	42.6224	44.3359	45.1855	33.2413	34.4126	31.5519	39.8307	41.5059	39.5965	40.0359	38.8306	36.5092	37.598	38.7046	38.4668	36.0244	34.8465	35.8592	42.0861	42.7205	41.8684
Os03g0219400	4.11123	3.62229	3.22686	3.20693	4.07799	3.50447	3.01468	3.16469	3.49128	3.68794	3.6082	3.39598	3.14683	2.88438	3.44566	3.25791	3.19888	3.32797	3.85724	3.83697	3.27106	4.07121	4.02273	3.89467
Os03g0219700	50.3943	48.4337	50.2941	35.5502	38.234	36.0112	53.2284	51.3496	53.2512	37.2493	40.6162	36.1995	49.7688	53.8229	53.952	50.3282	53.523	51.4669	59.0365	56.7201	57.3551	35.6871	36.7668	38.4992
Os03g0219900	110.485	103.442	100.847	79.1443	82.9953	76.1623	113.259	108.597	114.386	71.3206	73.1675	75.5324	97.6492	101.268	92.7447	108.038	104.574	93.8965	115.381	105.434	108.006	71.3651	70.3161	71.1841
Os03g0221200	2.84963	2.45366	2.82168	6.05739	6.97442	8.11426	1.49877	1.68133	1.20996	4.07696	3.97169	3.26376	1.97777	2.14705	2.43915	2.95461	2.63263	2.33627	0.967709	1.51613	1.37376	5.5155	4.78522	3.96892
Os03g0224700	27.7221	25.3696	26.9614	27.3286	26.1435	27.9536	22.5565	24.2463	22.4142	29.2766	30.2855	31.8803	24.1645	24.6099	23.0436	30.1849	26.0428	27.0805	24.4837	26.8847	24.3649	31.6459	32.9491	35.4629
Os03g0240500	45.1281	43.3015	46.6076	37.8167	40.7324	40.6302	53.6274	54.6559	51.318	45.0255	43.0194	44.3402	49.906	49.1961	46.3289	51.2597	48.0474	47.1427	52.6482	53.9796	57.5228	42.704	39.309	45.6946
Os03g0243600	17.6045	18.0124	17.2063	26.6934	25.4035	26.3352	16.5462	17.2596	16.9572	20.4436	20.9633	21.2454	14.6591	13.1779	13.4813	15.0305	13.8298	15.2652	16.2777	16.1644	16.6961	21.4753	21.6406	19.6103
Os03g0247600	7.40204	7.05003	6.58491	3.12081	5.17871	3.96841	5.92127	7.72945	7.26911	2.2969	2.19456	1.88306	5.34591	4.15383	3.9875	8.00027	8.9607	8.08668	7.50731	5.39345	6.45132	3.53622	4.45576	5.23232
Os03g0248000	18.2141	18.7504	17.5673	19.3893	19.5978	21.6294	15.0505	15.1065	15.3089	18.5516	17.9269	17.1741	17.0414	16.1136	16.8315	15.7208	16.4632	17.0543	18.1101	16.6713	15.6071	20.7404	21.7143	20.9765
Os03g0254700	83.5295	83.4919	83.8463	90.2081	89.2139	91.3725	76.9213	79.5381	79.8599	87.8814	83.9661	81.9409	77.7155	78.9947	82.2418	80.9519	84.3524	81.6721	82.1605	86.0685	80.9303	84.2542	88.5249	83.67
Os03g0261500	86.6959	83.0755	85.1987	90.6248	87.2657	95.5467	74.6826	73.7167	78.11	87.7843	94.1969	89.1647	80.6847	79.4092	84.9524	86.7345	79.9644	82.9622	80.3668	79.4654	73.6654	93.735	93.9137	91.6229
Os03g0265400	69.3112	75.5496	67.1944	56.1996	58.3076	54.9025	91.6201	90.6699	93.7722	51.6244	50.723	50.4038	77.6364	77.8454	72.7982	79.797	76.8847	82.1591	92.4997	87.4657	88.4508	56.4249	57.7674	51.1305
Os03g0268300	46.2239	45.1816	46.4627	46.8847	48.5425	48.44	40.668	43.827	44.371	52.9973	49.6328	50.3951	45.357	44.6678	42.9167	46.9576	47.7502	47.9522	42.7834	44.9888	40.2757	52.7671	53.7647	56.8513
Os03g0274800	6.56229	7.34174	6.8248	8.94681	8.46883	9.15841	5.87982	6.96937	6.04316	10.8877	10.5911	10.7113	4.4244	4.74659	5.10513	4.68003	5.31641	4.97559	4.20231	4.74551	4.1112	9.5823	8.52714	8.3411
Os03g0284400	85.1316	91.0959	90.4069	72.5068	83.3091	80.5729	95.9394	107.686	104.407	70.772	78.4713	72.8342	80.6377	84.4178	78.2006	87.3908	82.5148	92.284	94.7683	87.4946	93.7059	65.099	73.8674	69.6792
Os03g0285700	254.222	251.499	267.388	331.795	348.579	338.014	236.692	252.777	234.108	267.8	270.668	254.097	230.44	223.75	220.933	239.592	254.171	255.822	192.435	208.159	204.036	286.257	288.801	278.936
Os03g0289200	20.7948	18.6701	19.9925	22.7587	23.821	25.0715	18.7647	14.3654	17.4523	24.7509	24.9404	23.241	17.5489	18.2114	16.7918	19.255	18.5475	17.5215	16.4272	18.2247	15.6451	22.468	22.739	18.9074
Os03g0296300	10.2979	10.5652	9.47881	10.2375	11.3478	10.9164	10.017	10.5761	10.1385	11.157	10.2596	10.2548	8.58188	9.62281	8.65253	9.60823	9.28852	8.70155	8.68697	8.23132	9.11765	11.4692	12.7742	11.6875
Os03g0299800	2.84103	2.60935	2.37733	5.74758	4.96894	5.78334	2.66724	2.36353	2.71968	6.57519	6.48785	5.52775	2.70795	3.10812	2.38987	2.8366	2.54393	3.55514	3.03909	2.87628	3.44614	4.55361	4.50574	5.27905
Os03g0305700	8.61548	8.26765	8.0652	8.90347	8.25102	6.9266	9.35387	8.03051	8.99751	8.48484	8.91749	8.91496	7.65042	8.89673	9.14152	8.82729	7.566	9.08358	10.1891	8.20241	7.97726	6.69596	8.23928	8.40538
Os03g0343400	44.0816	45.0862	46.7773	35.1743	34.4074	32.0792	55.3675	53.6619	55.7635	36.3681	35.8589	34.912	56.0708	56.3353	54.0966	55.8302	53.9209	51.676	50.5946	48.7331	51.9254	44.2477	44.9242	41.0444
Os03g0343700	21.671	22.6369	21.9844	23.5131	20.4621	19.6598	20.5823	20.325	22.6582	21.9173	23.5631	22.7791	24.6099	24.8753	22.9381	23.9173	25.4991	24.4966	24.3793	23.9626	24.8997	17.4567	17.5255	17.3402
Os03g0349200	1.95684	2.49365	1.62966	2.82499	2.90333	1.64565	1.32082	1.75385	1.29248	3.39304	2.30777	1.83876	1.77061	2.16243	2.23879	1.70569	1.95219	1.26791	2.29737	2.30607	1.78529	2.26266	2.35874	2.45216
Os03g0356300	91.2236	88.0422	86.0512	58.3999	62.929	58.4174	93.2732	101.629	99.1352	65.274	64.3679	65.4656	94.6749	94.1377	96.5361	101.29	96.061	95.3889	112.222	107.557	108.554	85.1566	84.7453	79.8879
Os03g0376600	24.225	25.3359	24.6142	21.1743	22.462	20.8238	29.148	25.1788	24.597	19.0677	18.5805	18.2258	23.8256	22.8128	24.2795	23.8771	22.3953	22.9969	26.6888	26.829	25.7649	15.6293	13.811	14.6812
Os03g0386500	2.44878	2.29074	2.50445	2.76421	3.20993	3.39989	1.29868	0.971244	1.77144	2.77072	1.64452	2.51932	2.07725	2.11974	2.606	1.99219	2.7225	2.02329	0.863926	1.59239	0.884334	4.54816	5.0259	5.73789
Os03g0387300	0.508501	0.802714	0.760591	0.984002	1.49975	1.39789	0.220645	0.247521	0.4858	0.823801	0.955762	1.27357	0.517621	0.505733	0.371467	1.1277	1.01364	0.724083	0.213695	0.637715	0.391435	1.07369	1.04365	1.23733
Os03g0413400	13.2106	11.428	11.689	13.9466	13.9275	14.4694	11.1511	9.25751	10.7074	12.8704	14.0271	14.1966	11.5483	12.0912	12.0173	10.8302	12.1948	11.7696	12.4776	11.1708	10.2233	13.1844	12.6612	13.9287
Os03g0425000	34.7913	36.2149	33.1078	28.5917	25.5391	26.5631	38.2869	39.7364	40.4258	25.9886	24.4427	26.3033	33.4177	32.168	31.7286	34.5224	33.481	36.4683	33.3489	33.6317	33.1024	26.0062	26.5107	25.6162
Os03g0439000	1.93405	2.61691	1.14442	7.08417	7.33397	6.97393	2.45768	2.15183	1.05583	8.18486	7.27034	6.35371	1.12499	1.71743	1.48013	4.61007	4.27647	4.72114	0.541849	0.970202	0.779845	6.05261	10.4198	9.33747
Os03g0452300	188.289	191.083	179.609	147.707	153.127	159.787	211.537	211.275	213.098	134.201	129.079	128.028	174.722	187.094	175.068	196.204	192.081	190.757	207.876	196.114	206.069	129.212	132.91	130.326
Os03g0563200	1.12329	2.47686	1.72324	1.93216	3.51119	1.99625	2.16626	1.9441	2.01379	0.693253	0.441578	1.36404	1.01638	0.744782	1.0941	1.05443	0.585397	1.54027	1.81829	0.626099	0.384305	3.55769	3.33009	3.91432
Os03g0563300	120.524	122.366	110.512	77.9808	80.8241	75.8964	148.238	149.088	150.597	79.2801	78.0805	73.4446	147.976	143.979	136.725	146.5	139.62	148.672	169.545	169.752	177.315	89.7773	88.4055	94.4164
Os03g0568500	16.8931	15.0829	13.7248	25.6015	27.1411	22.1429	12.8651	16.5299	12.3695	26.171	24.0139	26.6888	20.6177	20.9157	17.7134	21.6991	21.5872	18.3276	19.8006	17.8998	18.2233	29.8458	30.7799	32.9964
Os03g0586700	32.9197	33.2586	34.653	35.9193	35.3886	39.1567	36.0308	35.23	37.1169	35.1898	35.3901	33.507	33.3001	34.9495	37.8128	39.0569	36.4914	38.3443	41.1941	38.4078	40.285	30.1987	29.5656	29.2016
Os03g0592500	3073.66	3114.41	3026.42	1966.14	2158.54	2077.31	3624.78	3735.4	3738.1	1869.58	1938.7	1874.96	3681.06	3737.48	3587.9	3383.89	3385.39	3528.13	3419.79	3385.4	3577.71	2324.2	2423.84	2315.07
Os03g0602300	3.90101	3.356	3.09202	4.50834	4.42519	5.45227	3.66751	3.19996	3.0367	4.6145	3.35461	3.816	3.56652	3.62831	3.20156	3.69241	3.45609	3.90898	2.6311	2.79042	2.89171	4.69044	4.2627	3.59378
Os03g0610650	42.5099	38.74	40.2008	46.7648	46.1962	42.689	38.9126	34.3455	33.4622	44.1153	44.296	41.1023	40.1602	41.265	39.7983	40.2595	42.4262	38.7424	37.0343	34.1781	36.3593	41.2418	42.1797	45.7103
Os03g0616700	27.0163	28.3068	27.4362	28.7824	28.7471	29.381	24.373	24.8561	26.2451	30.0123	29.3317	29.7964	28.0146	23.0898	26.7481	24.5298	27.0975	25.8158	28.0468	29.4582	26.0835	29.9952	31.563	31.6572
Os03g0626500	14.6272	14.9238	16.8624	33.4577	33.2497	33.7159	13.8646	15.9682	15.0746	13.4096	16.8317	16.167	11.2755	11.7228	13.0022	15.4169	15.453	14.8967	16.949	13.1792	16.179	29.8354	31.4783	31.3302
Os03g0626600	16.0687	15.5554	14.6704	20.7929	23.4442	22.8213	16.0422	16.8834	15.1433	22.7366	20.5681	22.5764	17.0883	17.4104	18.6733	17.8246	17.647	16.8973	19.691	18.9395	17.6658	27.4463	26.2093	26.455
Os03g0644000	17.0782	15.9412	15.3644	22.1853	20.8621	20.3678	13.7125	13.5322	13.8975	21.6116	19.8869	18.3941	17.0821	16.4239	15.7087	15.6577	19.4474	15.6202	13.6467	15.7337	15.9434	20.4445	20.0555	19.8184
Os03g0656900	114.044	121.532	118.967	88.7967	89.892	90.4153	125.32	130.62	131.687	90.114	78.2582	77.4599	120.405	125.221	122.051	126.45	130.281	128.833	132.651	132.121	137.93	91.7809	95.4541	90.7288
Os03g0664700	11.1814	11.5449	13.8645	13.6796	13.5853	16.8123	10.6257	9.71589	10.3193	12.9175	14.7532	15.4013	13.1691	12.8207	12.0159	11.3981	12.4826	12.8076	12.0644	11.1254	10.7649	15.463	13.5132	14.4407
Os03g0676300	13.3144	14.5002	15.0951	29.928	25.197	23.9413	8.52503	11.1441	9.65204	14.7308	19.4602	18.1891	6.19811	7.26691	6.56331	9.8767	9.21501	10.4044	7.46042	10.1001	8.0827	16.9707	19.4119	20.4571
Os03g0682100	13.0567	13.0756	11.9851	22.273	21.9351	20.495	7.39787	6.58314	8.21658	20.3118	20.7112	18.2464	5.08933	4.32853	3.50342	7.84001	7.69294	7.6144	6.65091	6.74827	7.45734	15.7211	14.7276	13.4201
Os03g0686300	15.9772	14.7419	14.6716	17.5801	17.255	19.1583	12.936	12.5857	12.6691	18.0336	16.7844	16.5709	14.0833	12.8951	14.0402	14.4455	15.5195	14.7964	12.652	12.5785	12.3119	17.7723	17.8829	17.5649
Os03g0687200	31.9023	35.2122	32.5749	28.4897	25.6425	28.4841	35.2863	30.2862	32.3416	28.8364	29.0589	30.3542	33.2006	33.4234	32.656	33.213	31.5249	30.473	32.0208	33.9156	32.7437	31.5048	28.6714	27.7294
Os03g0690600	18.5396	18.9545	19.6598	19.7787	18.9905	19.7087	16.9747	19.9178	16.3902	18.1716	16.4136	19.027	18.6257	17.1831	18.4959	17.9276	18.3647	18.6833	18.2763	18.7394	16.3128	20.5224	20.6227	19.8441
Os03g0704000	133.358	141.62	136.469	106.904	103.455	108.139	165.384	159.012	163.217	103.554	112.349	100.472	144.032	148.987	144.659	159.338	156.835	160.096	159.718	156.397	169.842	119.632	124.723	115.785
Os03g0708200	4.14753	2.68904	2.90299	4.38915	3.60703	4.49157	3.26189	3.15448	4.43931	4.35949	3.36278	3.46256	3.78212	3.48042	2.69317	3.61346	2.83692	3.56814	3.67961	3.64101	3.4144	4.0138	4.52222	5.27966
Os03g0708800	1.21275	2.27208	1.80324	2.70785	2.20114	2.75105	1.53821	1.36229	1.38637	1.89996	1.77405	1.69924	2.2316	1.11337	1.72643	1.65508	1.96899	2.25826	1.62044	1.73151	1.96286	2.75767	2.77626	1.71509
Os03g0710000	47.346	50.6968	55.1469	43.4641	44.5376	45.4994	30.5262	30.3913	30.2494	41.4946	41.5713	41.7233	39.4827	42.6598	41.8753	37.4916	32.3935	41.2824	32.1012	33.802	30.4669	56.9315	58.7406	56.7136
Os03g0713600	1.68344	2.58563	2.01022	2.64132	1.89932	2.50153	1.50042	2.48047	2.12506	3.07476	3.09874	1.78181	2.82517	2.03628	2.26013	2.26787	1.79257	2.67789	1.58062	1.27814	1.72784	1.92137	2.28784	2.70625
Os03g0718000	11.0002	8.98032	8.31513	16.9459	14.1095	14.4365	9.81287	8.13643	9.81108	13.1985	12.6105	12.2571	15.201	10.7569	12.3903	12.0449	13.3741	13.301	12.1896	10.4198	11.7318	17.1279	16.5227	18.6751
Os03g0718800	34.1684	33.5558	35.678	80.6052	97.6909	89.431	27.2609	33.0851	34.476	62.7524	68.7307	54.3741	37.9601	33.617	32.0281	86.0566	82.4567	72.0223	54.0396	54.4621	65.3314	88.9215	98.122	87.7107
Os03g0723000	2.02088	1.82294	1.51137	2.10807	2.14915	1.76765	1.37014	1.78295	1.52844	2.2216	2.98843	1.84051	1.47856	1.31898	1.53779	1.81401	2.51775	2.15823	1.59237	1.29888	0.907456	2.63356	2.10624	2.1855
Os03g0724300	4.93348	4.05087	5.10386	6.8949	6.40954	7.48192	3.78739	4.96709	4.40439	7.45578	7.10495	6.14447	3.41235	3.87917	3.05978	3.54455	3.71815	4.16299	3.52042	3.3421	3.09442	5.98749	6.25272	5.51776
Os03g0725300	7.84618	7.78171	7.60022	7.94929	8.05235	8.45939	4.95532	7.43853	5.61647	7.26357	8.35702	8.9791	8.61413	7.92603	6.88208	8.22515	6.93632	7.68238	7.73402	7.7071	7.25203	8.24012	9.9488	7.4191
Os03g0725800	4.4771	4.63804	4.57173	7.47915	8.6655	7.20279	5.64588	5.38013	5.13861	5.79604	6.12562	6.4985	3.91651	3.65262	3.81567	4.2552	3.34671	2.78914	2.90061	2.84247	3.37459	8.78858	8.93757	10.0619
Os03g0741600	19.273	21.5558	24.6257	23.9755	28.8517	27.1597	22.5413	20.9375	21.5282	24.5747	26.0989	25.8324	19.7244	21.6997	19.4807	21.0663	23.6347	25.0521	16.4171	22.1508	20.048	25.6671	24.4694	24.6633
Os03g0747900	2.66998	2.66262	2.79106	4.14114	4.46854	4.01027	2.60817	2.88667	2.9282	4.69503	5.12669	4.17905	3.04565	3.6429	3.8421	3.63857	4.14079	4.30503	1.99976	2.46338	2.80926	5.34013	5.8241	5.89103
Os03g0748700	28.6485	29.5489	27.4555	34.8971	34.9407	33.2403	27.8004	26.9642	25.2654	29.7264	29.5125	29.1753	28.8912	25.6168	28.6453	27.546	30.9427	29.1826	33.0857	31.3383	32.489	32.8159	34.4358	34.5207
Os03g0755100	39.7098	42.1461	42.9525	46.4787	42.5065	48.4879	43.0828	42.2998	41.141	42.2253	49.0021	45.6127	41.225	42.7484	42.9186	43.1756	41.3344	45.6576	39.851	37.9641	37.968	44.977	45.7279	43.0077
Os03g0769100	83.5306	79.343	79.9952	68.6934	68.2436	68.2713	95.4809	105.43	100.762	65.3085	62.7308	63.7718	97.1755	91.2863	89.8398	92.5707	87.7907	100.171	102.608	105.34	110.152	67.4272	78.2488	77.5922
Os03g0777700	23.1771	22.919	23.9642	26.4379	26.0937	28.4821	21.0815	20.2903	20.644	23.5856	22.319	22.0766	20.4352	19.9486	21.5056	21.2444	20.8915	20.5463	21.4428	22.7637	23.0551	25.3704	24.16	24.0474
Os03g0778100	856.302	922.508	873.609	615.333	650.554	618.724	1126.31	1104.52	1165.27	625.021	638.607	618.629	1123.37	1157.28	1021.09	1066.49	1020.53	1020.49	1148.06	1123.12	1136.76	819.488	876.355	803.587
Os03g0780400	109.043	94.7262	107.26	143.597	138.995	138	95.7543	101.462	100.607	114.738	117.903	112.945	109.679	97.9263	98.4979	98.3252	102.154	104.471	85.257	93.5866	92.1945	114.436	119.138	115.979
Os03g0780500	21.4482	19.9715	21.6073	19.6524	20.3611	22.157	22.1086	21.8667	21.8231	20.0386	17.6377	18.9037	25.0524	26.8363	25.6804	25.4266	25.6133	26.5301	26.2236	27.3446	29.1659	16.461	14.6312	15.0983
Os03g0781000	17.1224	18.5176	17.328	10.695	9.38491	9.96649	23.7533	22.0346	22.0604	10.1469	10.0509	9.19293	20.2346	20.3549	22.1362	21.7376	21.5804	21.6333	25.2605	22.9877	23.6757	14.2849	14.8067	15.1687
Os03g0784500	35.4992	31.6571	32.8153	42.665	43.1833	37.8626	26.9891	31.5073	30.3179	40.6343	40.4789	42.8774	32.7385	30.6287	33.0499	33.9213	32.7787	34.1796	37.6855	36.8842	36.5912	41.2149	43.5389	44.1332
Os03g0784600	30.6351	31.0123	29.1518	36.3478	36.5862	37.5137	24.7881	26.1785	26.9289	34.5192	33.2279	32.6899	31.7522	31.8946	32.1672	30.4251	30.0456	29.1198	31.9205	31.9348	29.3169	38.8195	38.1833	40.7562
Os03g0799000	32.8266	34.0708	34.2201	48.9814	47.5114	47.5422	37.2829	35.2786	33.6281	41.3273	43.8588	44.845	31.201	30.3861	29.7586	38.4252	30.376	32.3357	28.4768	31.7441	28.5675	37.84	42.9709	44.4292
Os03g0799700	42.3458	40.4297	40.9249	30.7721	29.2851	29.3198	43.9056	40.1777	41.5933	29.9073	31.112	33.3087	44.2732	45.4317	42.2583	41.1974	42.4474	39.314	38.7756	41.01	38.5681	30.0563	32.38	34.8214
Os03g0810900	6.44394	7.09861	6.32682	9.22	8.57684	8.90122	4.76185	5.13275	4.31145	6.92354	6.64962	7.66499	5.92343	5.90392	6.54278	6.54936	6.13641	7.35924	5.97408	6.23002	5.55167	8.28741	7.8552	6.88438
Os03g0811100	52.5955	51.1912	49.6622	37.954	38.4016	41.2895	58.031	56.1291	58.776	35.9443	33.4949	33.4701	50.7465	47.3563	50.2951	53.2762	53.3348	54.9851	59.5978	57.8982	60.9253	32.051	32.3842	34.3007
Os03g0815200	68.0785	64.2016	68.4475	109.375	107.515	104.796	52.0925	52.9043	50.5995	72.5822	74.9343	71.8374	70.3601	62.4633	66.1558	71.4402	72.6296	73.26	50.5667	51.4167	48.4193	92.2414	90.9897	89.2299
Os03g0815400	63.2328	64.0614	67.8701	48.0352	50.3855	51.5375	78.5203	77.2169	83.4465	51.2628	47.0302	51.9036	83.6544	80.7836	81.1899	83.3271	83.6353	85.2649	83.5365	85.2506	93.3936	58.3834	66.0202	59.6471
Os03g0824100	52.9959	52.837	55.4479	47.6988	49.3885	47.8762	57.2122	59.7183	59.051	42.8956	40.3725	41.787	50.4687	51.4601	50.2921	51.568	53.9323	55.6048	58.6873	59.0272	57.1233	45.3121	46.907	43.8206
Os03g0825500	37.9346	40.7581	38.1165	28.969	27.8017	25.8102	40.9353	42.9244	37.9487	27.8552	27.4047	25.0071	36.6942	33.4318	37.4326	37.3338	37.5878	36.4828	40.8978	37.1127	38.3745	27.9399	28.4831	28.0299
Os03g0826600	122.494	122.282	127.296	160.683	173.432	165.369	118.453	122.823	124.63	155.319	153.95	143.188	138.909	142.697	136.364	137.556	140.569	142.712	124.144	132.228	127.112	164.387	161.341	155.235
Os03g0828100	139.304	136.274	128.141	106.671	102.103	95.5511	158.439	160.29	169.26	86.56	86.2262	95.1322	132.865	143.497	142.914	158.983	154.366	151.919	168.487	174.997	173.172	104.448	100.133	104.252
Os03g0833300	40.2302	39.2458	40.4382	43.9638	43.4857	43.6691	39.494	39.0273	38.1502	44.7702	42.8226	42.9154	39.7074	38.0731	43.3949	39.2408	39.8322	41.6548	40.6371	43.4193	42.4367	42.1358	44.9019	43.6988
Os03g0843400	129.653	115.184	114.827	98.7498	94.8751	87.9735	136.914	125.712	135.587	85.0409	85.9942	85.9256	139.366	138.831	142.141	145.55	149.038	144.741	153.649	144.248	151.661	108.44	112.922	120.275
Os03g0844000	5.6065	5.23081	5.35119	4.19366	3.6246	3.40116	5.27626	5.40049	5.65298	3.01278	3.03556	3.51633	4.66803	4.51668	4.69717	3.84923	4.32951	4.71842	4.87383	5.87722	5.52663	2.49878	2.97538	2.95961
Os03g0845500	25.0956	25.9853	27.2361	25.8691	24.6529	24.481	25.9415	24.4559	27.2287	25.1954	25.1001	25.6839	26.9334	25.9382	26.1895	27.5791	25.7675	26.8192	24.8414	26.8752	25.7575	23.1625	24.4319	23.1262
Os03g0850600	160.797	159.402	147.744	131.32	142.754	146.377	166.32	167.408	179.96	149.069	142.124	144.621	157.155	154.342	147.698	146.341	144.716	153.46	161.658	160.062	169.621	110.232	116.489	115.27
Os03g0853900	7.36995	7.81596	7.05876	8.19078	8.22466	5.37617	7.17369	7.85356	8.07697	8.57447	7.13536	5.8958	7.70487	7.37934	8.29402	7.19398	7.33388	8.98175	7.7011	7.44412	6.13324	6.41383	6.84764	6.51625
Os03g0854800	52.6501	52.7042	52.1182	56.4518	55.4351	55.8307	46.0044	48.5082	51.0243	52.0831	54.016	48.8775	49.0835	49.3274	52.9446	51.9679	53.1917	53.8447	55.5079	52.7407	51.4278	58.7554	56.8929	59.7254
Os03g0856100	31.1093	30.0776	29.7687	25.7206	27.2177	26.9461	34.6044	33.3255	35.1026	25.2458	21.5619	25.228	31.084	29.9997	30.0498	27.5406	29.6661	30.7558	31.6525	27.9351	30.3127	19.8692	20.4599	19.1451
Os03g0856500	190.619	188.981	182.193	183.245	185.617	186.664	190.249	194.192	192.338	161.163	160.501	164.378	234.252	232.434	217.167	217.2	221.056	224.482	249.058	230.419	239.818	151.919	147.984	153.96
Os03g0857400	643.153	644.915	635.408	449.693	457.393	458.277	696.45	708.654	722.295	517.064	503.473	509.243	765.943	765.376	749.123	712.23	701.914	722.645	715.082	687.252	715.865	536.748	543.704	549.826
Os04g0111500	6.96878	7.37056	7.42478	8.19232	6.89331	7.80229	5.65459	6.32638	6.59849	6.82228	7.36586	8.72683	7.23564	5.99518	6.56711	6.69698	7.51773	7.95512	6.20862	6.15268	6.16911	7.57791	7.52684	7.15963
Os04g0117900	22.667	21.3483	25.3533	39.0279	35.2631	38.4043	16.5486	16.0345	16.6349	41.4866	37.2691	40.0861	15.3416	16.9772	16.9771	18.6432	18.4129	21.0245	33.8242	32.6081	32.5789	50.1397	45.4142	45.2222
Os04g0181100	32.305	28.5272	29.266	34.6291	39.886	38.8373	27.6662	23.9184	25.0512	34.8643	32.1831	36.4673	28.7305	25.7033	30.886	33.9717	33.7332	31.5549	27.0567	25.4172	25.3041	51.4275	45.5397	48.1756
Os04g0182600	24.2756	22.888	23.8992	21.037	21.9151	26.8837	15.9743	16.5637	19.5753	25.4434	23.9738	23.4546	21.3159	23.1777	23.6449	21.3649	22.1384	20.6001	21.3378	21.2633	24.6992	28.7486	26.0382	28.8556
Os04g0191400	84.4325	96.4364	91.1731	100.648	104.96	99.3148	92.0007	84.7147	82.426	76.1376	81.3658	83.5988	59.4236	55.4873	51.048	74.692	70.2471	76.7533	53.6065	56.8724	61.2434	122.421	131.141	129.491
Os04g0194000	0.356613	0.459546	0.844066	0.690082	0.554784	0.560194	0.353688	0.347173	0.389362	0.754589	0.811091	0.974349	0.674158	0.253336	0.595452	0.559516	0.812418	0.725429	0.45673	0.306672	0.522884	0.806762	0.993313	0.385662
Os04g0201500	16.7754	18.219	20.4345	16.3118	19.1621	16.3524	16.0791	18.4439	19.1361	20.1656	18.4551	19.7628	8.07088	9.79465	10.2427	9.94186	11.587	9.82436	13.6553	13.9836	17.3892	29.2531	25.2658	27.8898
Os04g0269600	114.589	114.347	115.915	137.422	148.784	135.147	109.287	112.22	113.156	111.454	108.636	103.831	121.435	122.5	117.686	112.32	118.6	116.09	109.795	109.576	111.773	136.251	139.028	130.974
Os04g0282000	7.8455	7.36186	7.84748	9.80003	9.58852	8.61972	7.10362	6.7629	6.22927	7.33039	7.24013	6.30463	6.67577	5.55616	7.16848	7.40791	7.42792	7.28634	8.35655	9.08974	8.50117	9.35979	10.7182	9.16755
Os04g0282400	0.482539	0.290183	0.592211	0.933762	1.16774	1.6079	0.348966	0.391472	0.341479	0.148903	0.497941	0	0.163731	0.239956	0.156667	0.543553	0.528094	0.38173	0.180253	0.726187	0.330178	1.61321	2.55845	1.73949
Os04g0302400	0.950731	0.459432	0.812603	1.47838	1.17092	1.66319	0.324134	0.462783	0.519021	1.3202	0.931022	1.20604	0.0345636	0	0	0.114744	0.127406	0.0644666	0	0	0	2.00744	2.1952	2.3134
Os04g0311400	10.4204	10.3721	11.8051	22.7052	18.9882	22.1874	9.97861	9.98315	9.08381	17.7325	18.5071	18.6283	14.4057	15.9716	15.7764	15.2952	14.0273	14.6152	12.9786	12.9505	11.9152	20.8352	20.1957	22.1798
Os04g0340300	0.260287	0.821772	0.389324	1.95177	1.26962	1.95146	0.141177	0.221722	0.276296	0.843359	0.546783	0.177791	0.132477	0.355946	0.221834	0.467285	0.763017	0.463296	0.182307	0.293785	0.267152	2.74794	2.93818	3.51862
Os04g0414700	1080.08	1100.2	1035.24	716.317	770.094	728.292	1348.22	1358.54	1350.23	656.848	662.162	655.588	1500.96	1519.53	1534.4	1593.77	1525.9	1573.43	1668.85	1619.09	1669.33	1047.63	1067.06	1052.37
Os04g0415000	22.3724	18.8406	20.289	24.6817	19.9282	19.9712	16.1914	15.9936	15.7739	25.8316	28.4778	23.6085	22.6896	15.8463	20.3437	14.786	17.7341	15.6739	19.4282	19.4641	19.2342	31.1148	29.6514	27.0517
Os04g0422000	53.1081	54.4723	49.089	37.5145	40.174	40.244	61.9133	57.5595	59.8911	42.8385	39.7145	40.8929	60.9409	57.99	60.6992	59.4886	61.9076	59.1591	66.2997	61.8525	60.4553	52.6178	49.126	50.4859
Os04g0433600	29.9671	31.4421	31.6808	28.2651	30.5944	33.3607	27.6316	24.1537	26.8735	33.1462	32.1643	33.0521	28.0533	27.4816	32.6001	29.3449	30.0733	29.2329	31.0204	32.5304	32.2305	31.8685	33.4482	32.5134
Os04g0437300	0.495146	0.412289	0.631056	0.626487	0.656731	0.72342	0.396646	0.296639	0.323447	0.952019	0.505335	0.659083	0.348941	0.265165	0.445182	0.804453	0.535936	0.2531	0.725621	0.34392	0.273649	0.965064	0.469034	0.741433
Os04g0437600	57.6566	56.7924	59.2611	58.5637	56.4779	61.5666	74.8405	73.2037	76.1123	78.6622	74.6771	73.4534	68.2749	64.6745	67.5212	64.641	65.8295	63.6471	73.5701	74.3513	73.4075	51.0665	50.4874	47.4713
Os04g0446700	3.99458	3.33804	3.58663	4.76599	3.66954	4.38514	3.93448	3.17311	3.55871	3.87946	3.64159	3.50413	3.34278	3.19289	4.08175	3.58179	4.34488	3.93165	3.95473	3.0734	2.81714	4.29484	4.07411	3.92243
Os04g0447800	0.547226	1.02251	0.971423	2.1557	1.80906	3.24313	1.1194	0.989376	0.464708	2.31585	2.42011	2.02913	0.954926	0.816371	0.685296	0.429292	0.403333	0.593696	0.525643	0.274512	1.00296	4.16788	3.69029	3.63536
Os04g0452300	2.57431	3.11268	4.13412	4.5046	3.92677	3.72323	3.18472	2.45285	2.83731	4.46209	3.14902	3.94083	2.45322	2.5603	3.25432	2.77642	3.18557	3.7437	3.98977	3.73678	2.97952	3.8743	3.99076	5.27186
Os04g0461100	141.814	134.534	141.595	101.26	113.614	103.171	170.922	154.073	152.49	107.378	103.875	111.149	155.461	160.706	148.007	171.865	169.645	163.588	155.772	155.191	151.94	119.306	124.103	134.84
Os04g0480200	4.83269	3.9701	5.24264	7.26429	8.14475	7.67781	3.81947	2.35238	3.44438	7.66944	8.62536	8.40971	4.83151	3.77644	2.77384	4.73898	5.99051	7.04537	1.25723	0.692652	1.24004	6.46866	5.75635	7.65287
Os04g0481900	1.17077	1.22284	0.680617	0.536577	1.34206	0.73917	0.0534747	0.299941	0.680256	0.798613	0.272511	1.68358	1.12904	1.16439	0.900273	0.416463	0.693632	0.760439	0.345269	0.494574	0.442711	0.390322	1.83378	1.06622
Os04g0488600	21.6588	22.2459	24.6029	12.526	17.7344	15.4511	25.1184	30.4302	29.2194	19.1847	17.3286	16.3185	25.9556	28.0031	24.3084	26.4906	23.7805	27.1495	32.381	28.4959	32.1325	20.2676	23.6408	21.5599
Os04g0491700	57.1581	54.824	55.2081	63.9542	63.6793	67.0866	56.4156	57.2254	53.3522	70.2563	67.8087	64.6101	60.621	60.5256	59.5608	69.1064	72.1395	71.5388	57.0466	58.7075	54.4597	75.7108	71.3538	73.1237
Os04g0493300	6.00345	5.29326	7.39562	4.76046	7.08663	6.81354	7.48195	8.613	8.8547	6.76949	5.19028	6.08426	8.31663	6.68905	6.94661	8.12268	8.3839	6.3847	7.3348	7.97052	7.2737	5.95682	6.76294	5.76025
Os04g0505700	18.8259	18.8549	20.344	21.7865	23.3235	22.6015	16.9382	17.2045	20.9634	21.1869	20.7327	22.2304	19.1635	18.448	17.8873	20.6995	22.1181	20.7186	15.3575	18.7488	16.102	22.7005	21.4026	19.7606
Os04g0506100	3.86394	4.18256	4.03082	4.11242	5.96106	6.56639	2.79435	3.76166	2.62502	3.45779	5.6961	3.98827	3.67102	3.07432	4.26535	4.67895	4.47036	5.99115	2.02073	4.52274	2.51171	6.11895	6.47648	6.26804
Os04g0507000	23.8365	23.6319	22.6368	17.0116	17.7304	17.2255	21.9987	21.7507	22.3258	18.3432	19.5658	17.7771	21.8037	21.67	23.7382	21.9147	22.3774	19.9133	24.7896	25.2475	24.7303	15.9911	16.3957	17.079
Os04g0509200	23.4824	23.7894	23.3882	28.8375	29.3971	30.9979	21.0579	21.0437	20.9641	28.5391	29.1849	28.0218	20.7777	23.5941	21.2888	20.5	23.666	19.2625	23.2792	19.5122	22.1242	26.3169	24.8392	24.9395
Os04g0514400	69.1117	69.985	62.8892	52.5706	48.8158	49.1933	73.4428	69.0087	73.875	61.2437	61.3908	60.4308	66.2394	72.1648	71.4902	66.8776	68.2505	70.7518	66.4095	72.3535	67.5471	55.4898	62.5313	58.9727
Os04g0515900	1.81018	0.960513	2.15626	2.47262	3.38209	3.35297	0.693052	0.673806	0.587758	0.936457	1.13019	1.06675	1.1381	0.953112	1.50386	0.359835	1.09874	1.06137	1.78992	0.427324	0.819672	4.2156	3.71522	4.14557
Os04g0516300	1.69326	0.712789	1.03905	2.51208	1.12686	1.35413	1.86131	1.20885	1.05448	1.25402	1.09831	0.616851	0.919267	0.561347	0.439804	1.62126	1.16481	0.535805	1.77105	1.2458	0.695168	1.43011	1.85347	2.56367
Os04g0525000	88.0979	82.2879	83.3703	63.4444	69.5669	65.9617	87.3024	89.4973	90.0863	69.8196	73.9588	68.7956	89.4977	89.319	89.7145	94.6042	94.9213	91.8044	88.3522	88.4465	77.6511	71.4681	71.4053	74.8674
Os04g0527400	43.6935	48.1622	41.1714	57.6954	52.3035	54.3578	38.5321	36.0949	38.9708	48.0713	50.3528	49.2475	40.2608	47.5751	40.8116	48.7347	47.8817	49.7501	38.9175	44.2172	41.7353	54.1814	64.2771	70.6606
Os04g0531300	21.4652	18.8358	20.7323	24.3007	23.4881	25.2528	20.5288	18.1605	16.8643	25.684	24.2491	23.8381	21.5157	20.4769	19.9474	22.7298	20.0672	22.5255	20.4549	20.7299	20.3078	24.5115	24.163	25.4245
Os04g0532400	49.5002	47.2626	45.2912	33.8344	32.86	35.5473	51.6208	65.1541	64.057	40.3563	47.7538	50.3004	53.9355	57.5141	57.247	50.7522	53.3052	48.7851	65.2034	72.1237	63.6588	43.279	30.5511	42.481
Os04g0534600	79.0845	78.1913	74.5924	53.1357	58.7676	56.562	85.5225	81.3583	87.3128	65.777	62.9105	60.3619	83.0069	84.8426	82.9495	81.9729	87.0822	87.3014	88.9505	81.3769	91.3445	73.1799	68.8311	77.5451
Os04g0540900	3.44671	2.90183	2.24194	4.35756	4.96289	4.96151	2.35303	2.5949	3.55138	7.70041	6.25983	7.11523	2.99394	2.83377	1.56667	2.01891	2.93146	3.3156	2.06003	2.95086	2.31124	9.7035	7.45134	8.34954
Os04g0545000	0.230709	0.624333	0.318538	0.558057	0.889811	0.691883	0.40043	0.112301	0.293879	0.48055	0.561172	0.577822	0.176135	0.573632	0.842679	0.243638	0.270524	0.657038	0.323181	0.405067	0.177596	0.974271	0.887829	1.30989
Os04g0557000	32.703	30.6566	29.6381	18.6128	22.1544	21.1533	36.8072	35.5383	34.8117	21.9216	24.9151	22.9012	33.9888	37.3991	35.0208	39.4307	37.2512	36.654	39.4204	35.8434	38.7367	27.9494	30.4108	31.5033
Os04g0560400	3.2264	3.929	3.48948	4.13625	4.42851	4.31378	2.69495	2.98394	3.42484	4.33089	4.49466	4.81167	3.40742	3.00828	4.04605	3.20277	3.14006	3.9051	3.43488	3.35838	3.18731	4.04489	3.72481	4.44875
Os04g0561500	38.7251	38.0928	40.0563	42.7836	41.4205	44.4063	18.363	19.4332	18.7561	25.7205	28.3937	26.6008	26.4408	26.0359	27.3699	22.5939	23.6239	21.203	32.4783	30.0975	31.0686	54.4635	51.9889	52.8323
Os04g0573000	56.9443	56.5764	57.9643	92.0317	91.8823	94.8821	41.5258	45.6467	42.3127	56.1397	58.4332	59.3826	47.8576	50.9154	51.7391	58.7016	60.1657	58.5782	53.3682	54.3104	57.5102	102.051	97.2468	91.1689
Os04g0581000	0.251729	0.272486	0.0926826	1.65621	1.32497	1.00656	0.131074	0.0490131	0.342031	1.58465	1.38046	1.78823	0.35874	0.30043	0.0490376	0.808141	0.850094	0.621314	0.11284	0.101022	0.361716	1.38195	0.774975	1.14338
Os04g0610500	90.2213	85.7757	87.1451	63.4408	65.8951	63.9921	93.3983	94.2366	101.422	68.7547	63.7216	64.0557	95.9515	93.0268	93.9811	97.7496	97.9452	93.6123	97.218	95.662	92.5478	75.2376	75.7904	77.3508
Os04g0635700	50.6389	55.5516	51.4355	37.8095	35.4627	42.2228	64.213	69.0329	60.6753	38.1024	35.7913	43.5219	55.9407	57.4923	58.7074	64.6605	61.8183	60.5103	83.0068	70.215	74.3624	36.6174	38.2032	42.3441
Os04g0636300	15.0534	13.4427	11.4463	9.01173	9.77734	9.81396	16.2095	12.5964	15.9472	6.99111	5.96714	6.87782	9.481	9.86411	9.36619	8.59181	9.39826	9.74985	11.6225	11.3145	11.8849	6.16561	5.94148	6.09805
Os04g0643200	52.938	55.1467	54.2289	46.346	45.1353	47.414	60.9088	59.5997	60.6171	50.3904	45.3511	46.1912	54.322	58.5092	56.5524	56.5539	59.631	55.1986	61.2867	63.2204	62.0462	39.6178	42.803	44.5536
Os04g0647300	3.04194	3.68637	4.101	5.38107	5.24226	5.25242	3.33318	3.46995	3.36603	3.61253	4.2941	4.02972	3.53439	2.96426	3.62133	2.64781	4.17942	2.47936	2.72028	3.14442	2.36529	4.67126	4.76131	5.51612
Os04g0649100	14.9571	16.3432	15.5685	20.2423	18.4395	17.2652	16.5395	16.2096	16.5202	15.0309	16.5744	17.0491	15.7999	16.541	15.3565	13.6376	13.6424	13.413	14.0208	15.4404	13.3627	22.0475	21.006	21.547
Os04g0653400	46.0352	50.2633	50.9953	59.5258	60.2743	62.1655	41.6132	40.9826	41.466	54.2442	53.1455	53.8256	47.4296	45.811	47.5346	44.1076	46.4039	45.5706	43.0608	44.6113	44.7367	57.675	57.1813	58.6774
Os04g0655300	25.2909	26.7686	25.2725	51.9927	54.0787	50.5639	27.3538	27.6665	23.9518	58.1363	54.8131	58.6551	25.9893	26.4294	27.9408	40.3389	40.2512	42.84	31.3682	32.8574	29.3879	49.6188	51.6877	48.4281
Os04g0662000	11.8219	12.0671	10.3805	10.2343	11.9282	10.5738	10.5294	9.01034	9.18063	12.4561	11.9012	14.3085	10.7672	11.6802	10.833	10.3161	11.6004	10.6319	7.1471	10.8464	8.70117	11.085	10.7749	10.0934
Os04g0673000	16.5993	17.2666	16.683	19.9383	18.7822	19.2543	14.6648	15.6067	13.3596	17.2495	16.1635	17.2423	17.9321	17.3715	18.5859	15.4386	16.3287	16.4675	15.4514	17.1039	17.5896	23.0186	23.142	22.0916
Os04g0677800	7.41437	6.72904	7.22118	7.28347	6.85196	7.09443	6.19825	6.53382	6.8162	7.61947	6.35747	7.64055	7.13189	6.04352	6.3825	7.52818	7.04022	6.93086	6.58108	7.30224	6.56269	7.87549	8.21363	6.86585
Os04g0678400	2.50075	2.36859	2.53203	4.47627	4.3119	3.68731	1.51915	1.46073	1.06183	2.54657	2.15662	3.70101	2.16376	1.67882	1.52236	2.27117	2.75639	2.43332	1.05093	1.50538	2.1817	3.63018	3.01538	2.70446
Os04g0688300	1.52971	0.808893	1.89357	5.512	5.79217	5.4312	2.88393	2.92709	2.82205	2.19744	2.986	2.97852	0.483252	0.786923	0.667916	1.78255	2.32563	1.70253	0.886694	1.85227	0.75796	2.89581	3.19373	3.1375
Os04g0692400	3.01645	3.32011	3.69355	2.65081	3.01367	3.12605	2.0894	2.37084	2.11507	3.71476	3.84298	3.57895	2.39447	3.52297	2.58767	3.60049	2.98538	3.5203	2.72913	3.19296	2.954	2.95085	3.66348	3.74102
Os05g0101400	118.557	122.92	124.875	96.3263	109.54	93.8495	146.235	153.166	155.655	125.831	126.536	129.507	138.011	139.459	130.968	131.611	126.779	131.726	157.044	142.149	147.45	104.924	120.517	101.902
Os05g0102900	39.6568	43.0604	41.0441	47.9774	49.8688	57.1523	44.2634	44.8515	44.7802	52.6417	47.9506	50.1597	44.2604	43.2439	45.0541	45.6438	44.4324	44.3793	44.718	44.4279	48.3623	53.8478	50.8225	52.6252
Os05g0104100	14.3367	13.8033	14.0661	15.0639	14.1475	15.9127	12.4953	12.5375	12.0876	14.5462	17.2772	15.2645	14.6775	13.6867	13.5441	14.0036	15.5104	13.8244	13.3964	14.0953	13.8927	14.095	15.0286	15.5046
Os05g0107600	17.376	16.7013	17.5505	19.6838	19.1354	19.871	14.3606	14.6987	14.1111	15.7344	15.1707	14.4265	17.0378	14.9132	17.6809	14.4466	15.7495	15.6106	16.1852	14.9921	14.5579	20.0569	17.7959	18.6048
Os05g0110300	31.0861	31.8466	29.5184	27.6998	27.876	25.1795	34.7258	32.1373	33.146	24.3797	23.4746	23.7608	27.683	28.2692	28.2838	27.6812	28.1234	30.4044	31.578	31.6403	32.6207	21.663	22.7802	23.1209
Os05g0120200	3.75295	3.306	3.26553	8.73749	8.88695	8.99803	5.54691	4.65263	4.38215	4.20713	4.09749	3.92533	3.49195	4.60732	4.19804	5.05316	5.39076	6.68003	3.48288	4.14769	4.8751	9.22431	8.60522	9.92468
Os05g0134000	26.2823	25.3005	25.9089	29.845	30.9248	31.2013	22.5772	22.1491	22.2908	27.8462	27.077	29.1849	24.3801	24.4496	23.4905	27.8044	26.1856	26.6575	23.4805	23.9624	25.8473	31.4398	28.6802	31.8456
Os05g0137700	0.983255	1.38585	1.18788	1.78378	1.67306	2.27298	0.959955	1.37601	1.77434	1.99116	1.63067	1.2313	1.56389	1.9558	1.01756	1.50562	1.78706	1.16676	0.688679	1.17145	1.19841	2.91954	2.33336	2.72483
Os05g0149500	6.61623	7.62271	8.32097	6.90859	6.36088	7.66165	7.56089	6.24978	5.7298	5.63981	5.04089	6.68196	6.93493	7.75292	6.31671	4.42741	3.74844	3.6068	5.35899	5.65213	6.38733	10.7887	9.47855	8.43036
Os05g0155500	62.4365	55.2412	58.7557	70.1572	71.8669	72.2852	59.7235	51.3652	53.2755	69.8036	70.84	67.0374	56.0432	57.0376	58.4827	63.4497	59.8792	61.3542	69.5225	71.3475	71.5563	74.8668	77.6855	74.7493
Os05g0160300	54.4284	63.5592	64.7624	72.9169	73.2099	59.7174	31.3714	32.409	38.3295	80.1653	85.6259	81.0983	43.9702	46.4134	42.2721	77.4721	70.2157	58.4548	34.5602	33.9118	36.4741	56.3839	64.8669	63.7212
Os05g0179800	32.4812	32.4176	30.5995	36.6405	34.7814	37.5511	28.982	28.6523	28.1012	34.0221	38.7109	33.2856	33.2707	32.4055	29.6073	34.8275	32.4721	33.2472	31.5012	33.0979	30.7293	37.2431	35.784	38.5353
Os05g0180300	1.24156	1.81613	1.48256	3.08434	3.13651	2.41515	1.74722	1.73137	1.42478	2.60937	2.61184	2.23092	1.70787	1.76876	1.24198	2.72149	2.39227	2.29352	0.977709	1.07731	0.895457	3.18833	2.78923	3.08457
Os05g0180700	12.1031	12.465	13.2457	11.7103	15.3077	12.0035	10.9996	10.4838	9.22592	13.3217	15.6785	13.9738	10.2829	11.7528	13.181	10.3056	12.158	9.68012	8.33024	13.3858	9.29227	13.6832	12.4202	12.2645
Os05g0186000	99.9877	95.552	90.2774	72.0442	73.8613	76.1307	101.929	100.852	106.828	72.27	75.2422	68.5229	90.048	87.4876	84.2345	94.569	90.6107	96.7311	104.999	88.1137	100.593	79.4317	79.4594	74.7904
Os05g0188100	118.433	112.658	120.096	140.219	125.059	119.376	163.003	156.644	154.765	95.5543	94.7824	87.6258	140.056	134.662	138.385	133.809	117.669	117.728	156.151	164.726	150.205	128.501	129.512	125.121
Os05g0202300	0.577623	0.716437	0.73106	1.18762	1.90019	0.86613	0.313298	0.351458	0.429206	0.334208	0.957954	0.460309	0.734978	0.502669	0.492288	0.609994	0.677308	1.09668	1.45646	0.724402	1.18572	1.75323	1.55599	1.32744
Os05g0224800	39.8603	41.0295	44.2079	50.8231	52.7283	53.7802	44.9056	40.1384	43.6929	51.9324	53.3389	51.6699	44.0103	36.6761	42.4927	43.7572	43.1722	47.0788	45.4917	48.6274	47.7888	48.0715	51.8964	50.4064
Os05g0231700	6.84658	5.87951	6.55409	14.5737	14.4644	12.21	11.5981	11.1978	12.9307	12.9806	13.0805	9.67747	10.8165	8.49801	6.88208	8.23672	9.76223	9.82721	10.0051	12.3094	8.88233	11.912	12.6468	13.9793
Os05g0257100	9.03542	6.87232	7.78226	10.0906	10.6026	11.2148	7.19614	7.57518	8.26467	7.37539	7.90967	7.59434	8.53543	8.1084	8.25769	8.53609	8.88978	8.93015	8.53776	8.01645	8.03406	9.7352	10.6547	11.2284
Os05g0291700	146.195	148.902	143.884	93.1909	96.9264	96.1154	202.426	205.877	205.857	97.484	100.233	97.2127	186.939	187.132	183.918	166.891	162.556	169.134	210.146	202.316	219.659	134.662	140.804	136.426
Os05g0312600	0.32785	1.70049	0.452659	2.7756	1.33885	0.655468	0.924677	0.0797928	0.696029	1.2899	1.23243	2.53799	0.834323	1.38577	1.27732	1.52338	1.46083	0.700264	1.10222	0.575622	0.420621	2.2498	1.85042	2.30461
Os05g0323800	97.7979	105.533	106.403	139.385	150.089	163.818	108.63	114.462	112.622	150.881	155.444	153.734	83.2098	92.3289	91.6309	92.5494	91.8497	90.0053	87.3042	84.2689	80.278	140.094	145.686	145.478
Os05g0331200	4.17808	4.01005	4.15342	5.88589	6.15754	4.44391	2.92968	4.00241	3.4629	7.02401	6.17891	6.30136	4.15094	3.78967	3.02773	4.34869	5.14213	4.18838	1.38592	1.50905	1.26933	4.72854	5.11078	5.16908
Os05g0348100	71.048	70.9917	65.0092	37.2921	44.4067	41.6874	91.7547	88.7829	92.29	57.4533	55.8872	50.512	94.4047	93.4235	89.4428	90.9845	85.5484	81.8416	87.173	97.1315	89.5671	0	0	0.0759243
Os05g0349200	32.473	35.0419	35.44	29.0024	33.8464	29.9645	33.5629	31.7811	32.1845	27.5499	29.9795	26.9074	33.4061	29.8975	32.1746	30.5997	30.8253	28.4554	34.1225	35.4315	41.0209	26.7807	23.2472	25.8496
Os05g0375400	6.31841	7.93312	7.30911	38.1673	37.5417	38.4946	12.9301	12.4686	13.5591	6.00733	7.70326	6.99866	5.69294	6.19909	5.40575	10.135	10.5325	9.92926	11.4823	11.1792	12.0499	28.1246	25.8045	26.5475
Os05g0387200	63.2356	64.6916	62.1372	55.2674	55.2668	54.3057	68.5034	68.9503	70.0866	53.3631	52.888	53.4498	65.089	66.7418	60.545	61.7563	63.9595	64.3175	69.8321	68.4683	68.4987	55.828	52.879	54.1311
Os05g0396900	2.42496	2.32765	1.97453	1.50402	1.74922	1.80254	1.94256	2.20944	1.82168	1.61172	1.23743	1.33077	1.9621	1.63876	1.87745	1.15567	0.72909	1.26906	0.557443	1.15408	0.861548	3.84017	2.90325	2.89146
Os05g0397600	30.8825	30.179	28.3274	27.4941	32.8913	38.8039	33.0355	31.7353	31.5982	29.3835	30.4455	32.3255	30.6723	30.1811	31.1245	32.432	29.4727	30.9456	31.9648	28.1868	28.3953	33.8491	31.2516	35.7175
Os05g0399300	0.559923	0.568213	0.322117	3.72456	1.90548	2.51877	0.182218	0.0681377	0.356617	0.129587	0.495253	1.14738	0.783701	0.278437	0.545375	0.0591301	0.262621	0.265768	0.15687	0	0.0718364	1.25615	1.29284	1.13538
Os05g0404000	19.3143	16.0221	16.5818	13.5179	13.6617	16.4926	16.6674	17.0106	18.0573	13.6357	12.8366	14.9272	15.8755	16.9112	20.0432	16.6833	15.9845	15.9704	17.2348	17.3494	16.6371	13.9496	14.2262	15.3436
Os05g0404400	103.027	111.414	113.537	79.9699	83.8538	85.689	120.639	124.029	124.283	90.3066	87.5428	94.1309	112.179	122.186	120.783	115.731	127.577	113.767	132.46	127.655	132.841	94.3133	98.0828	97.2628
Os05g0408200	64.4084	61.3215	61.7728	65.9333	66.2124	68.0031	62.9306	61.125	61.7001	63.8895	63.6202	64.1382	56.6415	56.626	55.6855	58.9406	60.2428	57.8193	56.6955	61.0837	59.3301	69.8588	68.6763	70.6969
Os05g0411200	15.2538	14.0519	14.4133	10.5793	10.7067	9.52689	14.1982	14.5872	15.9799	10.0473	9.76677	8.16327	14.3456	14.7948	15.4886	13.8905	14.9928	14.096	15.7025	13.5704	15.9055	9.77639	10.2787	9.25547
Os05g0427400	17.7115	14.856	19.4108	26.9688	24.4565	28.3093	16.0892	15.537	16.1228	31.1413	30.6555	29.7953	22.731	23.1594	20.8505	18.0582	18.6465	19.4747	17.171	19.144	16.642	43.3836	42.3662	37.8607
Os05g0430400	72.8152	72.125	69.9106	52.8976	52.1541	52.7229	84.3382	79.6254	81.2174	60.4397	58.5579	57.5706	80.6048	80.5772	78.1142	86.9957	75.7739	74.758	99.1211	86.5131	88.9499	60.8264	63.1359	64.5524
Os05g0435500	9.83938	10.0234	10.0646	9.94958	10.3659	9.73238	7.24198	7.05816	6.81017	9.19095	8.5459	7.76185	8.75068	7.5932	8.44521	8.38763	8.32778	8.48375	7.89267	7.8083	7.66909	11.2313	11.4789	11.697
Os05g0440900	4.16117	3.83699	3.91531	1.43152	2.01399	1.84876	3.29017	2.88073	2.984	1.79769	1.96296	2.44229	2.72973	1.56344	2.88217	2.4999	2.16858	2.89682	2.2798	3.2471	2.18292	1.36674	2.27744	1.50004
Os05g0447000	13.7382	13.4702	13.0382	14.2832	17.1911	16.9748	13.6256	13.7069	13.1159	12.4811	16.7555	14.9212	13.724	14.1726	13.0488	13.3367	15.9291	10.7736	12.9095	14.7251	13.3124	15.6751	15.2366	15.0419
Os05g0462000	5.73903	3.76501	4.32209	3.19707	4.57685	2.08619	10.1119	11.6822	9.45186	1.93196	2.76883	1.90065	4.95681	7.61038	7.11444	8.81549	6.52554	8.58485	3.89785	3.31515	4.81942	2.75405	1.42774	2.44499
Os05g0463900	31.4475	30.0692	31.4549	40.3327	41.5393	39.1558	25.3199	25.0363	27.1208	33.3499	30.9987	31.2183	27.6366	27.7316	30.3241	30.9073	29.4341	29.9859	29.0548	28.8865	30.0893	36.7416	35.2477	32.1575
Os05g0473900	38.6858	39.1028	36.6421	36.971	39.143	38.2406	36.1579	33.2063	36.0788	38.4513	36.7382	37.6709	38.2369	35.9846	34.9892	37.7898	41.4335	39.9626	35.6601	36.4738	37.6234	42.6653	38.8134	40.5297
Os05g0496200	258.318	261.924	252.232	163.126	163.29	161.983	344.549	342.95	347.272	189.438	179.306	195.6	390.018	399.728	398.765	364.942	356.135	369.947	418.322	425.714	435.006	280.677	292.815	300.072
Os05g0498500	13.8132	14.5095	13.551	13.8925	9.40153	10.9921	6.86122	7.87388	8.18028	9.75887	7.07344	6.95225	8.41803	7.68241	7.96634	7.98461	10.8264	7.7642	12.5264	9.39099	10.8197	10.3616	13.6156	15.4298
Os05g0498700	70.3413	64.3727	63.3566	79.3589	76.3272	79.7275	68.4817	68.5658	68.8225	77.5334	75.8858	78.0565	69.4782	64.4818	70.114	75.8965	76.0655	73.8152	69.1239	76.5425	69.1884	82.7475	73.2782	75.2547
Os05g0506300	60.9261	59.0994	63.4879	67.7229	69.074	69.2896	53.8077	58.4857	59.0062	61.5963	64.667	60.1852	57.6918	56.8741	56.3621	59.1333	60.5018	58.8595	61.9256	64.8791	57.5304	69.7667	67.5825	69.7504
Os05g0511000	25.9662	24.443	28.4121	27.9506	28.8672	31.6572	20.6938	21.2875	19.9296	22.2494	25.7182	23.1765	24.3211	20.2005	24.9702	22.2954	24.2253	24.7392	21.3886	20.0942	21.3789	26.8662	32.6433	26.2976
Os05g0515500	0.455454	0.958633	0.605552	1.32203	1.51552	1.41647	0.219586	0.788263	0.773548	0.187393	0.223806	0.230446	0.0515136	0	0	0.128261	0.0949432	0	0.0567118	0	0.0519408	2.56448	1.55796	2.24386
Os05g0524200	15.3449	14.1486	14.1244	16.4098	12.961	16.7417	11.9518	12.2903	11.9841	13.0643	13.9109	13.1623	14.4951	12.9362	13.0003	13.8616	14.1153	13.9617	12.3375	12.7086	11.6486	16.6938	15.8778	14.1585
Os05g0526800	9.41217	10.9694	10.1537	12.8952	13.6664	11.1777	10.3572	11.0323	10.9023	13.279	12.9538	13.3039	10.5391	11.8322	9.79101	8.8423	9.253	11.4011	8.39602	9.55641	7.68969	17.8067	15.0677	16.4898
Os05g0527900	12.6722	10.9003	13.2057	10.5532	11.0893	11.4462	7.22678	6.91742	6.41836	15.2088	15.2117	14.5501	13.7748	11.4329	11.9022	10.1324	9.17024	11.0846	10.2451	9.94406	10.3123	14.6208	13.7474	13.1172
Os05g0534800	12.0685	11.4146	11.9605	13.6505	12.8718	14.1977	8.78518	9.19333	9.83166	14.914	16.0537	14.5519	8.51681	8.24607	8.31493	8.05779	9.58479	8.58804	7.34436	8.88692	6.66835	11.9436	11.3576	11.5402
Os05g0536800	6.79362	7.24839	6.89203	8.76422	8.71742	9.27404	6.6881	7.43162	6.88579	8.31793	7.62428	8.48252	7.17571	6.03011	5.87001	6.72691	7.09235	6.51855	6.75372	6.92587	6.89783	8.05916	8.39595	9.00602
Os05g0537300	15.3659	13.2963	13.6637	15.9772	15.4903	16.2292	16.0803	13.8084	13.2259	16.6064	14.8826	14.1843	14.6506	15.3168	14.1878	16.0654	15.5229	14.8839	14.22	13.3236	13.2378	16.5526	15.4117	17.1439
Os05g0539400	27.5308	25.538	26.6235	31.2478	28.6002	28.2732	24.158	24.6319	26.0769	32.1678	28.6396	28.0174	26.8616	27.4918	31.3481	25.0952	28.6225	26.0293	28.729	27.4256	26.2836	29.4477	28.5954	28.9899
Os05g0542800	0.655699	1.10901	0.641267	2.53769	2.34298	2.70381	0.640161	0.598446	0.870036	1.2899	1.08744	1.19435	0.876039	1.14123	0.678579	0.519334	0.422872	0.350132	0.918514	0.411159	0.546807	1.08163	1.13549	1.99438
Os05g0545300	0.641763	0.356248	0.863357	2.53152	2.28479	3.45443	0.514097	0.624775	0.461144	0.685511	1.09162	1.03408	0.502517	0.392781	0.528921	0.208532	0.37047	0.374909	0.22129	0.3467	0.253342	1.56354	0.70924	1.12114
Os05g0551801	8.85205	9.18061	7.82118	7.44268	8.07615	6.57755	9.38687	9.40117	8.96437	6.96773	6.44795	7.69551	8.16755	8.7097	9.10618	9.75805	9.39171	8.69537	8.88563	10.5434	9.47422	7.34641	7.09233	8.01174
Os05g0557100	2.77078	3.10734	2.27467	7.20936	7.84921	6.43791	0.942324	0.80194	0.540545	2.39172	1.88774	1.80735	1.90572	1.15441	1.23998	1.36022	1.4752	1.49288	0.209803	0.37566	0.384305	4.94123	4.1498	4.13028
Os05g0561600	56.5969	52.9289	57.239	63.7823	62.1526	64.729	51.9357	50.5441	49.1384	61.6581	61.2388	59.1499	50.5013	52.8636	52.1517	55.4181	54.28	52.864	44.893	48.373	46.2183	72.3053	75.684	72.3805
Os05g0565400	88.188	90.2049	82.1236	57.9198	57.603	62.134	112.26	111.587	111.653	67.9446	61.8745	67.0002	84.925	88.3351	89.3593	89.9087	94.9895	91.9364	112.386	112.409	112.289	39.4084	44.308	44.0272
Os05g0568300	8.31698	11.5945	7.82944	4.20644	4.28842	3.77911	10.9906	10.4891	10.9153	5.51208	5.09931	6.45566	7.79269	9.96364	7.36444	8.38384	6.47199	7.17757	6.46076	11.4734	11.7375	3.99115	3.68553	5.2127
Os05g0578500	3.07958	2.95155	3.01179	3.58489	2.44536	1.97216	2.25495	2.01432	1.22587	2.22727	2.55365	2.62941	2.00823	2.53639	2.24967	2.23586	2.34718	1.78148	2.21088	2.60693	2.02489	3.25122	2.91338	3.64266
Os05g0585700	0.857848	1.7411	0.690913	0.103751	0.875804	1.6079	1.11669	1.46149	0.364244	0.893418	1.13815	0.39064	0.764078	1.27977	0.940003	0.905922	0.704125	0.712562	1.20169	1.39858	1.65089	0.679245	0.110041	0.927726
Os05g0587200	31.6916	32.2244	31.7049	26.2168	25.7699	25.1796	32.8829	31.2747	31.0545	22.0138	23.0462	22.9403	28.8398	29.7728	33.634	27.0854	29.627	29.7762	34.4464	32.9484	32.9279	25.1278	25.4926	25.5994
Os06g0101600	2504.32	2477.2	2428.66	1670.27	1787.69	1711.53	3095.42	3179.5	3240.63	1803.95	1860.15	1870.72	3360.79	3525.71	3198.3	3082.02	3041.23	3164.13	3592.29	3362.27	3490.04	2604.54	2792.61	2566.55
Os06g0102100	102.958	108.646	111.483	102.568	89.3465	95.0866	76.8844	77.9627	76.801	114.52	125.072	117.865	117.729	107.935	109.299	76.7051	80.1461	85.3823	78.2981	81.0929	78.591	97.651	95.247	96.6166
Os06g0103500	109.633	104.156	105.236	138.437	137.456	140.192	109.521	108.238	105.177	140.723	143.333	139.641	102.063	103.517	112.063	115.036	119.426	118.824	118.609	122.991	122.246	132.555	133.428	133.356
Os06g0103600	21.2586	21.9694	21.9215	16.4998	16.566	16.7545	23.8363	23.4854	23.979	18.7674	19.0622	19.1507	23.0355	21.9243	22.7619	23.6343	25.0575	24.9482	27.1554	26.9697	26.2306	18.0361	17.7687	17.8092
Os06g0105700	1.01171	1.24448	1.18522	2.98115	3.00477	2.11465	0.87799	0.537236	0.624838	1.83061	2.1558	2.01035	1.49797	0.914732	1.52293	1.63175	1.29416	1.39698	1.08224	0.968899	0.755198	3.05866	2.9259	2.68558
Os06g0106800	0.0744384	0.100721	0.445365	3.63716	4.08693	4.76238	0.516796	0.833382	1.10624	1.75723	1.87647	1.2203	0.79562	0.444199	0.290017	0.817544	0.593537	0.706646	0.208549	0.522781	0.573013	2.4755	2.67362	1.61004
Os06g0109500	0.607721	0.479671	0.839076	2.2785	2.06814	1.59471	0.59332	0.369772	1.03216	1.61746	1.88136	1.79881	1.08258	1.28438	0.51794	1.60445	2.1378	0.937481	1.02157	0.914577	0.857657	1.84458	2.57254	3.28613
Os06g0112400	61.5311	55.5041	60.3212	66.5283	70.5851	65.4508	53.2946	56.064	57.8836	71.5622	69.9062	74.9727	60.5062	53.5912	57.2558	55.3145	58.1683	53.4211	48.5363	55.5	56.3481	64.9606	61.1817	64.7344
Os06g0113900	11.1937	11.0557	11.2712	12.9712	12.5338	14.2336	9.15341	9.01011	9.17094	14.2561	13.7566	12.2495	11.584	12.4182	11.0202	10.8818	10.7881	11.4269	10.5681	10.6701	10.837	12.7889	12.3076	11.8805
Os06g0114000	2.22502	2.39481	3.3048	1.98157	2.15687	2.24951	3.00611	2.87996	2.57659	1.47463	1.38657	2.04945	2.08476	2.43923	2.70901	3.24688	3.368	2.61627	2.8335	2.73968	3.52937	1.62831	2.0498	2.37893
Os06g0115200	8.04247	7.08198	8.98909	9.29457	8.39907	8.58199	6.31475	6.86642	6.53159	8.33163	9.96465	9.09766	8.02427	9.14135	7.92676	8.06178	7.60421	7.81652	8.11868	8.67727	8.41838	11.0851	9.95626	10.1817
Os06g0115400	74.3848	73.9152	70.4245	50.4178	49.7528	50.8313	79.1713	79.3125	80.982	54.9434	50.0239	56.6338	86.736	89.2846	88.0541	92.6348	92.7414	90.378	90.0635	89.8314	91.0505	25.2628	22.8194	27.0275
Os06g0118600	3.1228	3.67425	2.49949	4.33515	3.49107	3.6646	4.12398	4.406	3.76646	3.47748	3.88298	4.28672	5.80477	5.76148	5.95108	6.07943	7.0475	7.21787	4.86897	5.72124	5.34194	0	0	0
Os06g0119900	1.57283	2.40574	1.63656	1.65412	2.42026	1.57227	2.96726	2.79609	3.3101	1.45604	2.96379	2.05525	3.27168	2.24438	2.79749	3.17751	2.63008	1.42817	3.75509	4.59677	4.70256	0	0	0
Os06g0128700	49.4286	47.1337	47.8314	69.7694	66.7849	59.9822	41.2344	32.6081	31.8978	63.6098	63.1882	61.2717	53.1888	54.1087	49.7289	41.3546	37.4797	34.522	36.0881	34.4689	30.9894	61.0239	59.366	70.6868
Os06g0129300	19.1655	19.2953	18.0135	21.3325	21.7064	21.7369	19.5726	21.9566	18.7662	21.3003	22.7666	22.1525	11.4791	15.0377	14.4809	14.91	14.6105	13.2974	11.7307	10.8065	10.9514	27.8147	24.5458	27.2346
Os06g0130400	96.4202	98.0583	98.2274	88.5667	85.8073	83.1409	119.036	122.271	120.417	88.3968	91.6664	91.3551	105.431	108.331	101.155	103.978	96.4878	96.6105	111.679	109.812	111.701	85.2773	85.0943	84.9669
Os06g0132100	28.9399	26.6366	28.3665	31.492	29.1029	31.727	24.6994	25.9515	27.2336	32.5855	32.9575	35.3102	28.0347	25.3768	26.6817	27.4045	28.2872	27.3679	28.1816	27.188	25.7352	30.6306	31.7386	30.8593
Os06g0132400	97.3021	101.214	97.6316	63.6113	68.1484	47.3195	129.071	132.418	140.569	59.9161	62.9326	57.4816	104.698	111.884	90.5048	102.076	97.0316	105.684	128.034	142.768	138.406	73.5736	83.6596	72.2061
Os06g0133800	486.8	479.908	474.98	359.063	372.629	369.352	598.344	620.382	619.438	398.66	390.578	397.183	658.044	659.616	644.531	615.995	621.359	629.632	729.264	712.977	726.114	527.105	548.984	540.045
Os06g0136600	95.0539	90.3901	86.0634	59.3351	56.8766	59.8322	113.322	115.384	112.245	78.6096	82.1226	78.1549	96.1343	99.7816	97.8405	108.834	105.351	103.586	124.482	117.516	121.899	69.1025	68.0925	69.8576
Os06g0137600	15.5519	15.5719	15.0078	12.68	12.9177	11.6983	16.3618	15.7398	16.1997	12.9241	10.7896	11.4526	14.6987	15.3991	15.5644	16.0729	15.9849	14.6985	17.0064	15.5515	15.3299	11.1445	11.1839	12.9332
Os06g0143000	57.7121	63.5775	59.8314	50.0025	53.2859	48.5958	65.9207	68.0282	66.4274	54.2179	54.8705	55.2623	51.3781	54.498	53.8622	53.3015	58.6176	54.7863	65.2949	64.1055	55.7773	40.6545	39.311	39.1986
Os06g0152000	23.9822	21.9814	22.3856	23.5308	25.3545	25.8067	21.1055	23.5353	23.1933	25.5071	22.7061	26.1924	24.2158	23.7077	22.0431	22.9108	25.258	22.9496	22.8741	23.0443	22.5842	24.3	24.9077	24.7355
Os06g0152100	285.576	284.242	285.404	368.869	351.509	355.651	270.311	265.02	254.526	347.038	349.876	342.059	253.528	262.742	260.072	268.677	274.606	282.681	237.695	250.678	256.901	315.121	322.274	317.54
Os06g0155600	30.5202	31.4711	32.6127	28.342	29.4588	30.224	31.7388	32.6585	34.3309	32.3771	31.1619	32.3985	29.8179	32.9096	31.2845	29.1854	33.6113	32.0355	29.7233	29.9044	31.6182	28.7249	30.2359	29.7644
Os06g0163200	62.4534	56.5871	58.4594	45.8317	49.4022	51.414	65.4054	61.9382	58.2826	60.8047	61.0496	59.5152	57.6807	63.4973	60.3427	60.4278	56.1833	60.1854	60.8813	53.8908	57.3592	53.8287	50.4951	54.6586
Os06g0165000	0.798608	0.720384	0.686082	0.515129	0.579786	1.01121	0.231017	0.725637	0.226061	0.985744	0.894735	1.2607	0.162586	0.582457	1.03714	0.404814	0.649258	0.505414	0.238657	0.160246	0.327869	0.674495	0.437085	0.978816
Os06g0181200	10.1288	10.8111	9.65744	15.4225	15.8568	14.9256	11.0313	9.74281	11.9255	11.6928	11.5288	11.2828	10.0229	9.23082	11.8702	10.7049	10.0692	8.61927	8.90882	11.0528	10.7273	12.8235	14.6595	10.692
Os06g0187950	18.4697	19.1056	18.9444	19.3646	19.3354	20.7947	17.4234	17.5819	16.889	21.0372	19.5424	20.2945	17.3571	17.5854	18.0512	18.0535	20.1936	19.1191	20.4155	16.6963	19.248	20.0648	19.6005	20.8945
Os06g0194000	88.7653	89.6518	92.7313	121.39	122.516	127.612	72.2853	75.6088	71.2091	77.7383	78.1598	79.8243	93.7715	95.1523	99.2936	92.6687	92.7066	94.2723	78.3539	80.0431	89.5082	121.578	118.341	122.467
Os06g0196900	150.393	179.241	216.529	164.656	128.88	149.248	175.705	159.175	191.211	144.395	124.488	163.059	190.961	179.393	169.422	139.517	178.426	180.91	183.706	164.283	210.797	167.938	133.532	158.706
Os06g0198600	3.00409	2.6113	2.74001	3.09158	3.22187	3.49444	2.20412	2.71187	2.2496	3.41308	2.87452	3.48213	2.75217	2.33587	2.12803	3.43777	3.894	3.81103	2.93807	2.73996	3.13939	3.28685	4.25988	3.18973
Os06g0199100	19.9638	20.912	19.5443	15.6896	17.1707	16.1044	18.7415	20.833	20.4698	15.5014	14.4632	13.6261	19.7987	20.1707	21.0642	20.1856	22.0446	20.2428	22.0845	20.6055	20.4593	16.274	15.8033	16.6869
Os06g0199800	7.46011	7.05203	7.71332	10.5304	9.36673	9.96033	8.73556	6.21801	6.29177	11.258	11.344	10.1448	8.11402	9.24895	8.90865	8.20194	7.14184	8.05202	6.35603	6.76692	8.44354	10.5192	9.75301	9.55979
Os06g0206900	5.49806	5.18159	7.02462	9.76592	9.45763	8.36723	6.33806	3.59498	5.50521	9.19204	11.0326	8.51993	7.68496	7.50847	7.5932	8.45795	8.0057	7.94583	6.06945	6.2571	6.23265	13.7749	13.6422	11.5369
Os06g0210000	3.25771	4.01611	3.79822	8.77307	13.4022	10.5296	4.66476	6.50153	4.88743	4.37293	3.21762	3.65923	2.4871	3.45598	4.28364	3.21093	3.41246	4.38112	2.55553	1.8521	3.95664	6.64928	7.7448	7.04616
Os06g0216700	13.3503	16.4679	16.5819	14.7846	18.9757	18.9732	15.3545	17.6945	15.0934	17.1238	17.2857	15.235	7.44976	9.43827	10.1834	18.0731	16.899	15.4219	6.93974	8.55287	8.50207	29.2925	27.5652	28.2667
Os06g0232600	108.129	112.205	106.955	77.4748	80.7091	87.0106	127.68	134.009	124.785	101.911	103.155	103.433	119.526	118.361	125.979	119.443	118.175	116.458	139.876	137.614	139.777	95.3128	102.118	97.3706
Os06g0234400	0.998157	1.48299	1.62135	1.07939	1.33209	0.645639	1.98722	1.54334	1.24653	1.30453	1.24641	1.33686	0.896522	1.40149	1.60131	1.63695	1.2668	1.11477	1.90818	1.11925	1.86818	1.61168	0.48203	1.14296
Os06g0246000	180.33	175.719	171.38	199.007	207.382	196.524	175.071	159.258	158.113	173.139	184.358	181.769	176.625	172.093	179.022	184.071	193.054	196.048	138.298	144.33	160.171	231.916	217.084	213.512
Os06g0259000	14.9643	15.4776	15.3275	19.7313	20.2424	21.6512	14.1092	14.5408	14.2365	17.8893	16.9927	16.8052	13.8869	12.5609	13.8357	15.8266	16.4385	14.8732	16.2023	14.4208	13.6556	16.9268	19.2821	17.8259
Os06g0263801	0.186197	0.302327	0.582717	0.648559	0.168973	0.223358	1.55123	0.580059	1.42308	0.172371	0.098815	0.305241	0.682331	0.518514	0.435262	0.817988	0.698658	0.565624	0.625987	0.485703	1.03198	0.275205	0.535014	0.28191
Os06g0274800	0.571958	0.773902	1.00028	1.3835	1.40143	1.14351	0.694903	0.278409	0.728565	1.27077	1.36592	1.719	0.582215	0.796382	0.612807	0.918097	0.536532	0.70585	0.448676	0.401686	0.704452	1.63036	1.46736	0.989678
Os06g0311600	11.2001	10.8109	12.0822	14.3569	14.6311	12.8007	10.215	10.7648	9.5415	13.2413	13.5032	13.3516	10.3843	12.5582	11.326	11.6621	11.3429	14.2554	11.1524	13.062	10.7267	13.4436	12.8114	14.8899
Os06g0338200	0.765264	1.46026	1.78808	3.01868	2.88474	3.11882	1.94126	1.91983	1.4747	1.96183	2.83768	1.87643	1.28833	1.78565	1.29008	2.33742	2.07077	2.20734	1.55027	1.74227	1.51048	2.23731	2.658	2.1645
Os06g0525200	19.6613	22.3314	19.9613	15.8001	14.4044	17.6302	24.3184	25.1184	21.1341	14.936	17.9104	15.4673	23.4714	17.8652	17.7507	16.169	18.5048	15.6881	18.593	17.5633	19.2413	13.5852	14.814	17.4483
Os06g0565900	13.5364	14.1556	13.9207	15.2993	14.7302	16.5254	11.3054	13.2072	11.6478	16.579	15.9993	15.4921	11.7672	12.5989	13.2139	13.9408	13.3722	14.0726	12.4512	12.1086	13.3094	15.1761	15.1204	14.38
Os06g0597000	8.48697	6.38755	6.37415	6.801	7.60738	6.66227	8.54002	9.2761	8.57787	5.68773	6.49356	5.12136	8.16216	7.71579	7.81002	7.56596	8.25436	6.77159	6.53513	8.20143	6.8404	6.70626	5.45003	6.64442
Os06g0607000	16.865	17.8052	20.2153	18.5354	18.9992	19.1845	17.6046	17.3511	17.7789	20.1414	17.8824	18.6622	17.0978	16.7732	18.4927	17.3405	16.2055	17.6337	18.1714	16.0281	16.9236	22.2833	20.993	21.9014
Os06g0609450	17.8546	17.7079	20.6506	21.7976	23.8379	23.1748	16.6304	17.655	15.9561	23.2788	21.8283	22.8165	19.9828	20.0817	19.758	13.7416	18.6779	23.0725	22.942	20.4455	19.285	30.7912	26.4765	25.0714
Os06g0618150	21.881	19.4133	23.0652	24.4772	23.0123	24.2105	20.7577	22.0605	18.5306	28.0813	22.5883	21.6751	24.4703	22.8947	23.7649	23.6011	25.1933	22.0806	22.2369	20.5094	19.1971	22.531	24.7921	26.6457
Os06g0652000	66.3479	67.0044	70.3341	53.5652	51.2821	54.7275	68.4288	71.2164	69.85	64.4004	60.9147	62.4607	66.5363	66.7205	70.3737	66.4427	66.3723	65.9807	73.1815	69.7945	72.2422	59.3994	57.4434	58.5857
Os06g0652250	1.01512	0.981095	0.800895	1.2628	1.77663	1.37718	1.38434	0.564714	0.369448	1.00687	1.21854	1.78299	1.40237	1.15382	1.20062	0.24503	1.36035	1.85848	0.325027	0.509228	0.223263	1.0717	1.19054	1.5683
Os06g0669800	9.40478	8.02911	9.01744	9.91207	12.1418	12.0316	8.89043	7.35737	7.03581	10.6239	11.1904	10.1969	9.80139	8.68547	9.59663	11.1615	10.0826	10.6817	10.2886	10.9521	10.3998	12.4703	11.2023	12.1082
Os06g0671700	20.7619	21.1635	19.8205	17.6005	18.4913	19.3409	19.7469	22.3399	24.3997	16.959	16.0329	15.3378	20.6107	23.0142	26.9215	26.2833	23.5761	27.9469	25.5719	27.408	24.4102	11.1292	9.56457	11.5394
Os06g0672400	3.69474	3.53483	2.26724	8.82878	6.29949	5.20438	2.52624	1.58047	2.6622	3.57586	3.56509	3.36496	4.44481	3.45192	3.92589	4.2565	5.40889	4.51714	4.01504	5.78497	3.56236	8.62875	8.61717	9.92872
Os06g0673300	6.98231	7.1844	6.89865	7.37553	5.87135	6.87312	4.07668	5.07213	5.71182	6.83942	6.57248	6.57301	5.91207	5.81877	6.32254	5.91692	6.75014	5.93914	5.52757	6.23403	5.41321	6.71773	6.59556	6.81213
Os06g0682633	6.22486	6.42337	7.85669	7.0723	5.47784	6.50551	5.36116	5.41734	4.56534	6.28651	7.0075	6.14169	4.99239	5.58125	4.96073	6.01593	5.57388	6.22264	7.98001	6.24531	5.2758	7.71689	6.04922	6.27293
Os06g0683200	105.06	95.1296	101.855	80.4539	71.6146	72.8124	113.724	114.343	122.623	64.913	64.6375	67.502	119.966	119.517	115.257	138.203	124.803	125.008	124.545	115.271	130.152	80.6962	83.608	84.3917
Os06g0683400	63.46	55.4181	58.8782	75.7961	73.7551	72.6446	47.0792	52.0254	51.9137	74.5826	75.2882	79.9186	36.9868	42.4789	47.5167	62.2493	49.9401	55.6308	42.5338	40.2117	42.1759	78.644	73.3281	75.3062
Os06g0694100	10.1201	8.51542	10.3093	7.81787	9.94623	9.51672	7.67164	8.37242	8.49212	10.0722	11.2863	8.92537	8.91717	9.38868	9.54545	9.83393	9.043	9.11338	8.74116	8.06649	9.1964	10.5997	8.2097	9.99276
Os06g0699900	52.1093	50.6163	52.5859	54.6555	52.8487	55.1642	46.9108	43.9903	43.2372	49.7961	52.6248	51.3661	44.0155	43.7306	47.0284	45.8361	47.9481	46.8009	54.728	52.7021	53.8015	53.8694	52.8392	53.9621
Os06g0705400	1.08936	0.884389	0.401084	0.948607	1.58174	1.85125	1.89074	0.530261	1.29512	1.00847	2.5052	2.77795	1.44156	0.866741	1.90989	1.56455	0.71532	0.827304	0.366237	0.327881	0	1.03507	1.56506	2.70962
Os06g0706400	14.7878	14.154	13.222	36.9167	37.4936	37.7746	16.0905	14.8085	16.5841	25.8642	21.8413	23.2347	12.0654	9.73937	10.9676	16.5464	16.3603	16.476	11.0374	11.099	12.7447	26.308	25.2536	26.9185
Os06g0707400	2.3154	2.73125	2.92752	1.69866	2.40139	2.72154	2.82636	2.69998	3.04661	2.40257	2.6106	2.29412	0.828808	0.556719	0.743485	0.73086	0.644436	0.289848	0.570277	0.816882	0.783452	4.51283	4.75215	4.54024
Os06g0711100	19.6666	22.2266	19.0964	23.4006	25.1978	24.9724	19.6075	19.9761	18.9455	24.5996	23.3527	25.728	23.1437	22.0469	21.6193	23.2658	22.3942	23.6607	18.6316	18.163	18.6394	24.6933	23.6526	24.1577
Os06g0715200	62.5057	65.255	67.8588	42.3893	50.085	43.6329	64.6837	70.505	73.3045	46.3517	46.3716	46.1928	68.4256	67.9858	66.1068	62.6266	66.3352	70.8338	66.2215	62.9557	64.1543	46.2527	44.7921	45.7095
Os06g0717800	48.5276	53.7653	55.9283	62.6644	57.3268	61.8344	51.8069	54.7666	53.5649	58.219	59.721	58.2444	50.7037	54.8914	53.9102	50.5136	54.0628	49.7801	56.0656	56.4092	52.9225	63.9495	66.6879	63.6805
Os07g0119800	1.90335	2.14615	1.89796	7.36635	5.32578	6.65937	1.37648	1.54414	1.48164	2.9367	2.38498	2.31129	1.77603	1.10424	2.47186	0.670005	1.78546	1.65628	1.95524	1.59134	1.95355	6.53066	4.88306	4.28832
Os07g0129200	13.0585	12.3089	11.6822	38.4722	44.4063	38.7217	3.75628	3.42819	2.80349	14.8734	15.1192	14.3651	4.40601	4.08593	3.07262	23.738	20.3703	21.659	8.13917	6.91873	6.55088	27.5727	21.9079	22.6115
Os07g0141400	1215.67	1241.65	1200.71	824.182	886.942	837.015	1543.24	1557.8	1559.9	731.488	722.025	720.471	1664.57	1675.86	1575.88	1580.47	1546.31	1544.26	1744.02	1738.61	1801.56	1077.21	1130.59	1100.14
Os07g0142300	0.479165	0.432231	0.955614	2.16354	1.30452	0.399163	0.346526	0.310987	0.610364	2.51365	0.988918	1.52739	0.406465	0.555982	0.311143	0.539752	0.524401	0.833933	0.0894962	0.160246	0.163934	0.590183	0.983442	1.46822
Os07g0142900	902.383	873.919	852.976	759.632	774.941	776.174	1190.25	1177.16	1179.72	801.138	758.325	815.391	1164.01	1176.24	1205.64	1176.79	1139.3	1198.21	975.575	944.602	959.073	596.681	600.85	621.356
Os07g0143000	181.179	193.815	175.901	114.384	95.6554	89.8015	189.396	166.55	169.312	146.554	151.634	173.761	186.602	200.637	184.576	177.387	144.873	137.57	109.348	112.448	114.991	100.195	107.803	103.454
Os07g0143600	9.47153	8.81078	9.12684	8.8062	7.7224	7.91481	12.6505	11.8142	11.4994	7.94621	7.85398	7.61527	9.0388	8.68402	10.5948	9.87729	10.9673	10.045	11.4435	9.79961	10.4808	9.29634	8.27695	8.56256
Os07g0148900	1276.15	1280.03	1222.98	821.243	889.546	841.74	1615.85	1637.04	1641.02	933.487	933.685	930.237	1593.87	1587.3	1519.87	1558.35	1542.42	1586.42	1779.83	1766.5	1832.05	1105.02	1144.31	1095.94
Os07g0158300	165.991	167.067	164.338	118.685	116.788	109.091	194.426	185.211	194.198	118.084	115.314	119.86	182.596	185.625	190.597	188.649	184.164	186.98	204.564	193.896	206.42	145.618	146.158	148.311
Os07g0167700	14.9981	10.9647	14.7977	26.2722	23.0403	25.9679	12.6754	12.1198	15.5668	23.3222	20.2022	18.8375	10.4774	10.0418	9.45248	11.4286	11.5863	9.21263	13.1824	11.8018	17.2047	18.2143	20.3202	16.7498
Os07g0168000	51.1806	47.6818	48.1873	34.6233	32.6747	35.1535	57.1444	55.3955	57.9442	39.5278	38.9586	36.8554	51.7162	52.4178	56.0687	54.1747	56.0503	57.0784	64.98	57.6649	58.6519	47.247	44.8826	43.7876
Os07g0177200	0.818378	1.74488	1.02721	1.07976	1.2828	0.594974	0.903902	1.66586	1.95855	1.58409	1.71093	0.677576	1.28745	1.18389	1.08697	1.19422	1.25622	0.988767	1.08387	1.19428	1.37449	0.706902	0.91617	0.563209
Os07g0179300	1.17306	1.1204	0.635151	0.667645	1.00193	0.827751	1.01801	0.604593	0.937571	0.638798	0.732405	0.502757	0.913134	0.617651	0.739317	0.757854	0.841486	0.98258	0.463974	0.830764	0.141647	0.801345	0.991365	1.49249
Os07g0181800	21.91	22.0946	21.6894	26.1989	29.5435	27.7912	22.4223	22.4368	22.9066	25.8323	21.939	20.4251	21.8822	23.9493	22.8507	20.082	26.4668	23.3501	22.0055	22.5005	23.8669	27.4956	25.6659	25.3713
Os07g0185700	13.0189	13.383	12.4496	14.3548	13.0853	13.9971	11.2206	10.18	10.145	14.755	15.0726	13.0507	12.4033	12.8591	11.9552	10.4703	12.6317	12.8397	10.3163	9.44506	10.4269	14.5937	13.4823	13.4673
Os07g0187300	4.63673	3.71783	4.35415	5.39259	4.0378	4.54146	2.92645	4.05803	3.57958	4.81273	3.97692	4.47881	4.05243	3.72645	4.74435	3.87769	4.39348	3.7792	4.25141	4.32304	2.74005	4.54904	5.04661	4.71053
Os07g0211900	6.33654	6.92687	7.19182	7.68963	7.74839	7.51528	5.94173	6.09039	5.38102	6.06488	5.65218	5.91769	6.47751	6.51567	6.40727	7.23605	5.8937	6.65251	5.65678	5.14515	6.03519	7.88026	8.51398	8.53685
Os07g0277200	4.75177	4.97215	3.49906	4.87344	5.43338	6.08013	6.18556	8.04923	5.64932	3.34319	2.60583	3.02936	6.48157	5.00946	5.4614	3.6933	5.70555	3.69891	6.92261	7.43712	7.80337	5.81928	3.90103	4.0083
Os07g0296200	16.8187	14.6495	17.0372	17.9088	18.6546	20.5934	14.2095	11.652	14.2069	19.8124	18.851	20.626	17.2109	15.7093	18.5486	19.2084	17.363	19.1761	15.3077	14.2848	14.8419	21.1382	21.2775	22.9524
Os07g0296800	2.23923	2.42388	2.47335	2.81654	2.84493	3.13382	1.36028	1.74397	1.52126	2.69485	3.76315	3.8748	0	0	0	0.756711	0.420108	0.425142	0	0	0	4.49168	5.2852	6.53843
Os07g0409200	16.8883	15.9388	15.7848	9.71782	13.0306	13.61	19.3371	22.8512	19.9014	12.5006	11.5159	10.9767	19.4253	16.9074	16.0148	16.3106	17.5173	18.5041	20.0932	19.8549	20.2355	15.1198	16.033	15.1262
Os07g0421932	55.9422	58.545	61.0087	43.1237	40.447	48.2862	57.4701	56.0829	65.8944	44.6102	43.7911	42.1611	56.2439	59.2363	65.6773	55.0255	59.3198	60.7394	69.7076	60.6207	64.4917	50.3891	47.4471	48.449
Os07g0422000	146.126	146.72	143.666	120.251	119.365	124.627	149.289	150.443	162.007	122.481	123.436	122.433	161.929	160.709	162.662	161.173	153.393	159.36	173.612	171.137	167.239	123.355	125.458	130.018
Os07g0424400	40.2848	36.1101	41.5606	31.0164	30.271	33.0437	32.291	32.7669	30.7769	30.0579	32.7713	31.3756	36.198	34.4679	37.1379	23.8277	25.55	24.9682	24.3049	24.7974	25.1729	45.1746	45.18	48.4527
Os07g0445600	9.85378	9.45798	10.2804	9.34742	10.247	11.0597	8.15574	7.66411	7.56385	9.65773	9.52211	9.37349	6.62155	7.77733	6.91653	6.26581	6.51318	5.759	5.04976	5.71708	5.77667	13.6609	12.469	13.0646
Os07g0452500	34.2603	34.3683	36.3264	41.7763	43.481	44.271	22.9562	22.0971	21.2317	41.1167	44.3039	42.1601	29.1419	31.8248	34.6168	32.3685	34.7398	32.7259	19.5555	20.6323	22.5084	51.3494	50.1757	52.5082
Os07g0458800	23.9477	23.1289	25.3321	36.151	32.7124	36.0343	21.1089	22.2763	23.3178	28.5534	25.7841	26.3208	21.1865	19.7646	22.1653	20.9203	25.6989	22.6741	15.2451	19.8752	17.5659	27.4004	22.1949	27.4578
Os07g0467500	30.0503	31.21	31.9807	34.2722	38.776	38.0213	32.5875	30.1971	32.9979	37.5847	37.1087	37.9453	33.1014	31.3787	31.4848	34.3815	33.8178	31.8803	29.88	29.0324	31.5879	37.1916	36.9954	35.4811
Os07g0485400	41.822	42.6839	42.4575	35.9062	34.2846	33.4051	40.7363	44.2541	45.1723	35.6203	32.85	36.4734	39.9668	39.4827	41.9817	43.6866	43.9514	42.8215	48.2694	46.1612	47.7907	34.6653	39.9333	37.5229
Os07g0489000	0.857579	0.309432	0.394684	1.74248	2.95735	2.14319	0.223269	0.0834879	0.291304	1.27024	0.910236	2.49931	0	0	0	0	0	0.244231	0	0	0	1.81075	1.84811	1.39115
Os07g0489100	0.454208	0.351187	0.418081	2.6996	4.23969	3.30807	0.281552	0.505355	0	0.901032	0.344355	0.354572	0	0	0	0	0.060868	0	0	0.0651001	0	1.71259	1.0654	1.61397
Os07g0511000	12.6486	12.9692	15.6071	16.8751	17.204	15.4034	12.1349	13.111	12.0806	19.5998	18.7534	17.7076	12.227	12.2177	12.379	12.1209	13.2024	12.5256	11.9991	12.1119	10.1803	16.3637	16.0927	17.2216
Os07g0511900	35.4127	33.627	35.896	45.201	43.8229	47.0296	35.6212	32.837	34.6394	40.6064	39.9621	36.0168	32.8452	31.3995	34.6707	35.5428	33.6311	34.7981	36.7335	35.0886	35.5582	45.5743	44.4497	42.9262
Os07g0534000	1.88111	2.63555	2.24726	1.35537	1.27125	1.2403	2.18821	2.182	3.02496	1.48207	1.38064	1.74967	2.36301	2.10971	1.59833	2.29931	2.06496	1.93772	2.87057	2.36916	2.13613	0.929598	1.06788	1.21195
Os07g0559400	28.3278	30.6815	30.4431	33.8182	30.9116	34.2482	20.0358	22.2356	21.5791	36.5676	39.0488	34.6243	35.6799	28.6652	27.9288	30.1972	28.7992	28.3934	25.5959	25.6432	26.3349	41.3891	36.5786	40.6867
Os07g0562700	1794.35	1769.64	1731.26	1254.18	1366.62	1288.62	2009.15	2035.53	2100.97	962.738	979.277	949.798	1677.77	1686.78	1530.17	1516.49	1528.37	1596.04	1567.75	1573.96	1596.07	1183.37	1212.48	1174.72
Os07g0570700	147.037	152.734	154.258	112.602	91.0686	86.1369	150.089	129.717	135.488	80.5445	97.6027	107.212	133.757	142.793	136.472	136.017	110.48	101.997	117.216	115.585	114.576	98.1626	87.6229	87.8717
Os07g0575600	4.73372	4.1633	5.14695	8.73084	7.75933	8.22194	4.03101	4.00356	2.96467	7.47716	7.77208	7.43684	5.51129	4.82564	4.38019	6.19876	6.411	6.82486	6.63107	6.7974	8.04701	8.30844	8.9565	7.93495
Os07g0575700	5.76224	5.48032	5.24627	8.09019	6.56493	5.60368	3.66893	3.07924	3.88275	8.37844	7.97746	6.41731	3.76162	3.39492	4.23989	5.42373	4.25964	4.96472	5.545	5.4984	6.10708	7.57119	8.06642	7.34925
Os07g0584000	13.2701	12.1209	11.0623	19.6227	18.1017	18.9387	12.675	9.99383	11.7652	20.011	17.8645	19.4587	14.6975	11.7038	13.4944	9.94186	15.0318	15.925	13.8424	14.9884	11.136	19.737	19.3562	21.9328
Os07g0587100	10.0534	11.2	8.99789	11.5202	10.1324	11.0687	8.36273	7.35173	7.27842	10.8509	10.8182	11.1392	8.15865	9.35358	10.0629	9.35452	8.86573	7.74052	8.41083	10.4583	10.699	10.2224	9.74631	11.3232
Os07g0588000	45.2343	44.7874	45.7015	53.219	51.282	51.5395	46.2819	45.3723	46.1413	51.57	49.7163	48.967	46.7607	46.9845	46.4379	44.9144	43.1858	45.5772	48.8172	50.653	47.2515	49.7335	48.8917	52.5011
Os07g0595900	1.28605	1.67051	1.08906	0.348408	0.373466	0.308542	0.491068	0.600962	0.567901	0.857198	0.637006	0.655906	0.785466	1.0744	0.601263	0.434598	0.627324	0.830176	0.74943	0.56772	0.580785	0.488781	0.263949	0.611955
Os07g0596300	13.6234	13.131	12.2611	14.1699	14.0917	14.8039	11.1002	11.5681	11.4084	14.3167	12.8421	13.2691	14.6381	14.4901	13.6749	12.7883	13.8682	13.0405	13.0336	12.2381	12.455	15.528	15.6114	16.0155
Os07g0599500	3.13627	2.02955	3.07508	6.39883	6.92974	7.70159	1.4792	2.25675	1.91065	6.56417	7.35721	6.39571	1.87386	2.30549	1.85943	3.45602	3.32575	3.17143	1.68093	2.39413	2.93907	5.11056	5.73723	5.30881
Os07g0599600	2.75106	2.13532	3.23892	6.0664	4.87703	6.52347	2.05431	2.4291	2.44488	4.91588	5.37593	5.18583	4.62391	4.96312	4.54905	7.72927	5.28136	6.01273	2.43771	2.56753	1.57597	10.2667	8.20683	7.54168
Os07g0599700	2.30172	1.67699	1.05932	2.39835	3.21354	2.03542	1.92067	1.37895	1.27803	3.11426	2.27079	2.49941	1.98254	1.40873	1.03473	1.86978	1.66089	3.27755	1.68655	1.95401	0.908628	3.55156	3.17967	2.87218
Os07g0620500	7.57333	5.24563	6.05809	8.46161	6.70912	5.76812	5.55518	6.31959	5.47427	7.01098	7.57582	7.5132	5.2312	5.96291	6.27885	7.46456	5.92021	6.46188	5.35493	5.74389	6.06115	6.61527	6.66152	6.48394
Os07g0622400	0.593537	0.951823	0.0607031	2.2333	1.31666	2.90071	0.515086	0.256812	0.560039	0.244207	0.466653	0.540561	0.738444	0.393537	1.02776	0.278578	0.618639	0.751262	0.517338	0.595487	0.33844	1.32286	1.82727	1.28377
Os07g0626800	14.8731	15.5817	15.2753	9.29069	10.4189	9.23371	20.4704	21.3889	22.1584	10.6768	11.4935	11.3118	17.2647	19.3595	17.1298	19.4431	20.0711	17.4383	21.3462	22.3568	21.9071	9.53142	8.08662	8.23984
Os07g0628700	77.0386	79.9204	80.5649	65.2038	63.7333	65.1368	125.641	133.357	129.441	97.0935	95.9198	97.42	127.554	127.593	130.884	130.537	130.863	124.345	145.783	149.031	150.171	6.69868	6.4221	7.04989
Os07g0628900	43.7104	41.7778	42.2535	39.0649	39.6404	41.1212	82.3912	83.1414	80.4247	63.9202	59.7526	61.4721	92.7113	101.552	94.4679	91.1582	93.1214	92.8208	109.345	110.222	111.017	0.030888	0	0
Os07g0631700	6.71039	8.07081	8.23554	15.3659	10.9614	12.6707	4.39994	3.77449	4.43217	9.87037	10.7496	10.5932	4.09844	4.22678	4.72047	6.61402	8.39302	5.94552	2.50667	2.61817	2.90801	8.97358	9.10513	9.59538
Os07g0633000	3.13493	2.42388	3.2978	4.11649	3.75937	3.46959	2.04043	2.07096	2.13927	4.87146	4.15927	3.36496	2.67829	2.39407	2.072	3.16873	3.46589	3.29485	3.01128	2.13426	2.06847	3.95977	3.79155	4.05625
Os07g0639600	44.4881	45.3736	42.2356	51.3181	55.0813	54.4731	45.1557	44.2898	41.8137	46.1517	50.6208	43.5204	41.6448	43.1341	44.5842	46.6035	47.6045	47.5913	46.4109	50.9144	51.111	59.3586	62.5733	55.1837
Os07g0656100	18.3879	17.7014	18.9834	23.7975	22.4272	22.4694	11.6936	13.3184	12.1173	22.8782	22.3274	21.5161	23.6291	22.5013	21.6354	20.7792	20.5332	21.2261	17.2105	15.349	16.4873	31.3089	27.6253	29.0172
Os07g0656200	19.8767	20.603	24.0174	23.9872	21.2849	24.1327	12.4197	11.3641	11.9691	23.6534	25.029	20.637	6.03318	5.35547	5.20968	9.19009	9.52622	10.7725	12.3525	11.6027	12.2406	35.6357	33.1554	33.8853
Os07g0660000	4.51944	4.51512	5.14405	3.94962	3.61626	4.61501	3.45818	2.08163	2.80623	5.62346	4.08342	3.58495	4.45209	3.38321	3.73934	3.65395	4.01159	3.09087	3.92108	3.26664	3.64109	5.4896	5.43578	5.72846
Os07g0662800	16.8094	17.1595	15.4428	12.0738	12.6926	13.5967	21.1019	21.3612	20.6491	16.6006	14.4423	15.8057	20.6701	20.1954	18.3723	18.5644	17.333	18.972	23.6906	23.0762	22.2573	15.9513	15.2088	15.4033
Os07g0670600	22.2508	27.8473	27.9409	25.1644	24.6722	22.9058	23.7855	27.9738	22.3367	23.4633	24.764	25.7671	29.3247	30.1168	27.7008	26.4544	29.1664	26.7881	32.449	29.0506	30.7779	18.8239	17.4656	16.0156
Os07g0682700	3.89858	4.04955	3.30577	5.34949	6.19676	5.55057	4.53156	3.35834	3.6518	4.30905	4.17976	3.85188	3.84824	3.71286	3.77427	3.71284	4.03391	3.56636	2.80672	2.86836	2.44935	5.6375	4.67966	5.85151
Os07g0688000	3.52588	3.57456	4.4517	5.28324	4.89868	5.4585	4.27837	3.82744	5.11398	4.88166	5.29893	4.80255	3.97025	4.84108	4.13327	4.74495	4.97587	4.62081	3.84638	4.63314	4.35546	5.4683	5.50745	4.82541
Os07g0694600	10.2644	8.76519	9.99386	11.6528	12.6269	9.07509	8.03673	6.57297	8.13548	8.48866	7.54555	6.10752	9.2411	8.80201	9.24232	9.82793	8.04527	9.39757	5.6236	6.95696	7.398	14.9303	11.7506	12.2846
Os08g0121800	0.843849	1.14179	2.17485	2.12281	2.83342	1.43404	1.09847	0.65721	0.573281	2.10921	1.19422	2.99727	0.944881	1.59458	1.23289	1.42582	1.26653	1.84246	1.51306	0.931284	1.55899	1.60359	2.77108	1.09511
Os08g0132700	1.79282	1.53832	1.36847	1.18463	0.833327	0.786813	1.25227	1.61765	1.15114	0.688165	1.08295	1.35403	1.46888	1.65259	1.06478	1.4038	1.10751	1.78495	0.98006	1.18451	0.897611	0.830959	0.897461	1.3241
Os08g0151600	5.74772	4.8352	5.58777	7.06086	7.26727	5.22923	4.5957	5.84706	5.04552	6.696	7.59724	7.6462	5.91654	6.61564	5.59838	6.43811	6.7245	4.90456	4.92136	5.24826	4.04335	7.70441	6.29597	6.21592
Os08g0152800	22.4713	20.6542	21.7417	23.4305	21.7058	19.6129	16.1033	15.7859	15.7578	25.7277	23.4521	26.5123	21.7913	21.4601	20.3122	22.4003	19.2031	18.7868	17.8853	18.4034	16.206	20.309	21.0948	22.3227
Os08g0154000	8.83406	11.2891	8.60053	7.17762	7.60574	7.58555	11.1556	9.81307	9.56977	9.69838	10.1679	7.994	11.4135	9.85604	8.76999	9.52049	8.92435	9.99892	10.2172	9.94256	10.0551	7.29375	5.28823	8.2676
Os08g0154200	5.51803	3.50069	4.74424	4.28291	4.56736	3.87944	3.94672	3.42389	3.03814	3.25584	3.16441	3.86578	2.34555	3.31691	2.53967	2.97126	4.0955	2.41767	1.9027	3.10268	1.49369	5.56951	6.65825	6.75444
Os08g0155100	26.9525	21.756	27.5198	27.7448	29.4016	26.4431	19.2426	21.6946	19.7264	25.0027	29.1482	25.5591	21.4396	19.3997	21.5431	22.3009	24.1884	26.1664	23.7276	21.6886	19.7351	27.2227	25.6058	26.9244
Os08g0162500	30.1491	26.6869	29.5318	29.4827	32.5541	32.7977	28.1229	28.6447	28.1356	30.4477	38.3604	29.8809	31.1	30.3056	31.1716	30.8511	30.4747	34.9722	25.6561	32.7553	26.1454	35.3188	33.0072	35.7434
Os08g0179400	0.879132	1.16621	0.999608	1.401	1.59562	2.01612	1.52587	1.30896	1.01006	1.86707	2.42426	1.60133	0.894898	0.514321	0.45333	1.00486	1.01872	1.08002	0.637483	1.14144	0.743087	1.96545	3.60867	3.52335
Os08g0191900	101.187	100.149	97.3534	78.5063	77.3274	79.6186	101.795	103.23	106.553	94.7407	91.8399	95.8006	100.584	97.4982	100.309	110.017	107.584	100.372	126.852	118.059	115.171	80.6837	78.6705	78.9078
Os08g0204800	4.90719	4.99508	4.97271	6.96947	6.7003	4.36541	4.37579	4.64581	4.62599	4.66784	5.2961	4.71521	4.26195	3.89542	4.86739	5.36286	5.61681	4.74388	4.49022	5.46533	5.03662	5.56093	4.98958	6.28067
Os08g0224300	23.5759	22.392	21.0235	15.4446	15.9665	17.236	23.1804	23.1387	23.6881	15.5472	14.4867	14.0425	20.6122	19.9479	21.904	22.1338	23.7361	23.7169	25.8827	23.4608	27.875	20.0606	19.2368	18.7504
Os08g0240000	9.66173	9.16616	6.59327	5.85607	5.34141	7.77107	12.4325	12.8116	13.156	0.308425	0.245569	0.151713	6.50015	5.90906	4.92168	6.66139	4.63583	6.37817	13.0054	10.5848	12.0823	3.10697	5.24237	4.32363
Os08g0247600	63.5023	63.2613	66.9583	55.8174	53.1688	56.5404	32.0274	32.8954	32.5477	37.9202	37.4514	34.8111	5.72554	6.34269	6.00804	9.57446	9.39532	8.65438	5.15511	4.90891	5.02188	102.869	110.334	103.996
Os08g0249000	14.7737	24.0603	15.8753	18.3045	15.1664	12.7637	14.0393	9.43657	9.19655	20.2366	20.6358	29.041	12.2487	14.8927	15.3014	15.3616	11.2249	12.0574	12.9603	13.8833	13.3108	17.5027	18.7967	19.5196
Os08g0270500	10.9303	10.5389	10.5975	10.035	11.7046	10.9264	11.1086	9.64778	11.2003	10.276	9.73228	9.49012	8.33235	7.41627	7.52336	9.04955	9.31908	10.5375	7.56717	9.08974	8.75047	12.8216	14.3324	12.346
Os08g0280150	1.00951	0.227657	0.348456	1.22094	1.14516	1.38759	0.985589	1.22849	0.750122	1.51865	0.669686	0.114926	0	0	0	0.213217	0	0.119791	0	0	0.129517	2.13155	1.94243	1.91055
Os08g0288200	46.972	47.721	46.9117	35.9604	36.8141	34.6632	55.7924	57.1608	55.3676	46.449	45.1139	45.4082	50.3902	52.6148	56.8428	55.0825	53.298	53.8991	61.7226	55.8138	54.217	43.9965	43.9019	46.6078
Os08g0290100	16.5165	15.7211	16.042	17.677	18.9665	19.8058	12.964	13.2799	13.9663	16.2315	16.9351	15.6491	11.4226	10.951	10.7932	10.132	11.1843	9.4208	9.66724	11.2231	9.71777	20.6949	20.08	21.9197
Os08g0323400	73.5325	80.0223	70.6495	47.5233	56.0093	56.7583	71.3939	74.7925	75.2127	53.8879	51.2337	55.297	73.8309	74.0579	66.6705	65.6916	65.8214	70.3484	66.3568	65.0103	69.2255	50.7965	58.3396	57.9964
Os08g0323600	29.7569	28.6234	27.8524	24.0486	25.0866	25.0542	31.686	32.7126	33.036	29.3272	27.0707	28.0001	30.9253	29.9567	30.3671	30.5392	32.252	31.0271	36.9963	35.2939	34.2928	23.6439	25.9864	24.9317
Os08g0327400	8.78362	10.2514	10.1541	10.1903	12.1266	10.7364	6.57498	6.16004	6.78742	11.7539	11.893	11.4118	8.81402	7.82496	8.39321	8.93296	8.55199	10.2747	7.32423	8.14424	8.3744	10.284	9.31282	11.0748
Os08g0331800	0.487691	0.439922	0.785576	2.59526	3.7619	4.14391	0	0.474781	0.310612	1.4673	1.94113	1.99873	0.124109	0.121259	0.712529	3.29614	5.71856	4.28244	0.819798	0.244647	0.500554	6.17847	5.25494	4.87861
Os08g0345400	53.3401	50.8617	52.2069	40.0284	38.7171	37.8544	50.4882	55.298	54.1861	40.1135	40.3552	40.9448	47.0798	45.0445	48.4608	43.8303	52.7357	47.5875	49.2133	48.2852	52.3071	35.8836	37.7901	32.9694
Os08g0364100	1.1756	2.57537	0.927508	0.974958	1.37166	2.0146	2.47766	1.79847	2.4245	2.48755	2.22818	1.98839	1.19668	2.83948	1.96295	2.12825	2.04803	3.82628	2.82308	2.19043	3.44744	0	0	0
Os08g0365900	10.3602	9.91098	9.26134	9.12849	9.86243	9.28209	8.55036	10.0569	9.35572	9.23159	8.00165	9.02761	10.3029	9.94746	11.6614	10.8714	11.1469	10.1751	11.8444	9.97487	11.8898	6.52475	6.61798	6.16711
Os08g0375900	2.51714	2.82804	3.10774	2.77089	2.77672	2.35051	2.00131	1.86356	1.85598	3.3907	3.10632	3.33576	2.43954	2.51843	2.62791	2.68686	2.64402	2.11767	2.16208	2.22297	2.21225	2.91204	2.47483	2.78739
Os08g0376200	3.38838	3.59016	3.51492	5.17784	4.71002	5.83349	3.40727	3.50813	2.90027	4.5309	5.85134	4.80037	3.03853	3.2897	2.38358	3.88498	3.78394	3.44636	2.77256	2.83293	2.53931	5.16712	4.55344	3.9843
Os08g0379300	14.6609	15.429	13.1621	14.0519	12.9767	14.4665	14.9182	16.216	16.3809	12.7598	13.2415	14.2769	13.9954	14.4099	14.2129	16.064	16.1418	15.9432	15.022	15.3996	15.4538	12.535	12.9084	12.3938
Os08g0382400	36.8046	39.333	37.0267	20.373	19.6658	19.1194	57.4081	51.3753	52.1159	24.0004	22.1939	22.5328	54.969	56.237	53.6229	57.3325	55.0178	55.094	66.9066	65.0928	67.6714	34.7804	33.8976	33.7302
Os08g0386900	35.2537	32.4899	30.7146	36.2786	37.3555	39.8247	28.8256	27.6746	27.9043	35.0884	33.3449	35.123	26.4996	28.475	29.1275	28.4493	31.4453	30.5164	25.6911	23.4093	23.7389	35.9816	36.7003	38.1254
Os08g0387200	9.06299	11.0762	10.1922	9.40535	7.2297	6.31994	5.61339	4.98077	5.05848	3.99203	4.68691	5.39177	7.51433	7.52348	5.76635	5.8969	5.03928	5.44658	5.07823	5.31634	5.58872	10.3397	10.2755	11.2635
Os08g0422800	8.44985	7.69148	8.34341	9.21619	7.45906	6.14318	7.79963	6.13224	4.89249	6.04459	7.33801	6.50632	0.0781944	0	0.149642	0.648973	0.64853	0.29169	0	0	0	18.0038	17.0272	14.6211
Os08g0428200	1.02576	2.03563	0.944169	6.35182	5.95756	6.76761	2.67053	2.99581	1.39373	2.65885	2.72185	2.80261	2.08831	1.42824	2.59767	5.02624	3.46401	2.33701	3.21865	2.46991	1.6845	4.5483	5.05265	5.54657
Os08g0470200	1.09341	2.68496	4.24943	3.29135	3.69344	4.55428	1.05432	1.41929	1.34121	3.71148	4.08342	5.58766	1.29853	1.57078	2.07084	2.20674	1.93741	2.42195	1.22534	1.52362	0.748169	3.39894	3.61554	4.53284
Os08g0476000	3.16112	2.93181	4.54895	6.76325	6.02023	7.21015	2.241	2.55731	3.28938	4.9048	4.96194	4.29818	4.21488	4.2952	3.64274	4.62656	3.09062	3.8039	2.59452	3.7522	2.65043	5.02946	5.07153	5.3446
Os08g0479300	3.46432	2.76315	2.88668	1.48189	2.11796	2.22367	2.81654	3.0176	3.18966	2.43063	2.4191	2.98905	3.60069	4.02574	3.87157	3.51212	2.77084	2.83866	2.57458	2.63422	2.47027	1.11647	1.79626	1.22255
Os08g0481800	45.6804	45.6931	49.0119	45.7572	44.8881	47.4152	51.9853	53.4064	49.5015	48.3852	49.6998	45.8783	47.7833	50.5183	52.2048	46.9382	48.8975	51.4122	54.2539	49.6965	51.7751	40.9037	43.7139	38.4907
Os08g0494000	0.57473	0.460831	0.411457	0.9268	1.44879	0.638364	0.498765	0.870359	0.650751	0.472937	1.18615	0.523432	0.975061	0.571601	0.435397	0.755301	1.19807	0.484971	0.715636	0.384412	0.720975	1.28094	0.786387	1.10497
Os08g0495500	50.7908	53.8336	52.465	71.0294	66.6206	64.4534	35.5477	33.3763	34.0662	62.6925	63.1439	62.1478	51.941	54.1625	57.3499	51.7301	56.8651	50.6713	42.8472	44.9655	43.6351	69.5592	67.903	68.7619
Os08g0498100	171.583	168.073	170.009	273.045	272.082	271.988	147.765	150.379	144.966	255.003	263.31	250.245	190.619	172.388	167.733	198.625	210.642	207.059	141.536	140.374	141.104	275.444	237.806	249.394
Os08g0499000	6.7762	7.25286	5.77177	9.88341	10.3254	10.464	5.57337	5.85838	4.38021	9.36275	11.4504	10.823	5.30198	5.78374	5.76281	5.59659	5.64495	6.00062	5.04362	5.93598	5.96878	9.9834	9.44467	10.5001
Os08g0504500	48.8054	50.9893	47.3346	29.8137	30.5906	23.705	74.2999	60.3314	68.4324	37.3959	41.2173	36.9155	64.7673	66.5021	60.3616	68.2547	59.8794	51.4354	69.0626	68.9532	64.5261	41.5553	43.1517	44.1333
Os08g0507100	0.540186	0.712171	0.382477	3.41738	3.84631	3.11536	0.937575	0.889963	0.635163	1.50023	0.477796	1.58945	0.126894	0.537245	0.242839	0.210631	0.623666	0.355016	0.465662	0.583651	0.554434	2.85147	3.0702	3.1007
Os08g0510500	14.0941	11.7941	14.6049	15.3521	16.6516	13.1588	10.1927	10.6576	11.0279	14.6478	13.7992	15.3388	11.5497	10.5792	10.8787	10.5967	11.8492	13.2955	10.7284	12.4062	10.6902	14.9265	13.3264	14.7629
Os08g0512500	236.287	239.249	225.46	179.456	189.185	179.134	269.623	279.435	279.774	227.672	228.926	221.877	251.353	261.024	256.921	250.813	257.23	252.66	275.903	279.955	266.595	215.763	204.846	197.725
Os08g0517500	50.5396	52.6911	51.0549	49.0471	45.5879	41.9407	57.2158	51.1303	49.2161	57.696	51.2168	56.6222	52.7386	53.0934	56.4002	56.6869	56.7006	49.5204	51.2867	47.9538	48.6925	47.0288	47.9546	41.5829
Os08g0522400	42.9598	39.9422	42.152	41.9913	45.062	41.1858	44.6191	43.9161	44.2013	45.5611	51.7879	51.9001	41.6407	41.4621	44.4617	50.5801	50.6602	49.829	51.9769	50.6522	52.771	36.1698	36.1611	38.7953
Os08g0523600	23.3529	16.6506	19.5647	24.0834	23.7307	24.3232	17.9605	18.9229	17.1002	27.7032	25.6032	24.8345	20.4978	17.1064	21.7927	18.6661	19.0206	17.5228	23.5064	23.1491	22.2466	26.2785	24.5389	20.1134
Os08g0525000	5.08851	4.96735	6.92942	5.73271	5.56666	6.48033	4.23446	6.1753	4.97232	5.67861	7.27525	7.49111	6.31505	5.33811	4.8884	6.71341	6.14649	6.551	4.06202	3.35686	4.36419	9.71397	8.2262	8.06605
Os08g0535800	68.0314	67.2876	70.9872	83.3742	84.8946	78.8055	74.5332	75.8338	72.0341	80.9795	76.7947	81.4863	47.6752	48.3641	49.3901	49.3136	52.7672	49.9169	49.8367	48.1752	53.5512	97.6865	101.187	97.3775
Os08g0540000	26.8645	29.2626	25.3639	23.2285	21.2849	20.9128	29.0721	29.473	31.5397	22.3955	22.9058	23.5854	22.2335	26.2599	26.2114	25.7714	28.5289	28.1709	32.8943	31.6683	32.4917	14.8376	17.4963	15.3487
Os08g0553800	31.474	30.4228	29.5068	17.8283	19.1533	19.6619	38.4687	38.0885	39.0613	29.8559	30.0714	30.999	38.2643	40.9194	38.9586	38.1877	36.0634	38.4493	40.3413	42.5059	42.0492	27.3042	28.5329	27.9694
Os08g0556400	0.335447	1.06915	1.09097	0.735673	0.69001	0.424749	0.912142	0.979702	0.835598	0.8074	0.751648	0.814683	0.728453	1.06758	0.697026	0.680151	0.650318	0.615652	0.877144	0.830154	0.550871	0.4958	0.52783	0.652989
Os08g0556700	14.8644	13.9601	14.5048	15.3834	15.823	16.8812	14.6959	14.8373	12.3833	16.8815	15.2695	14.623	15.6737	15.0798	15.9749	15.5385	15.3705	14.8551	15.217	15.6054	15.0634	17.1165	16.1389	16.2618
Os08g0557100	13.8298	14.4599	12.6816	9.63032	11.5522	10.9971	15.9116	15.7077	17.0382	10.7176	9.77674	11.9275	13.8112	13.3377	13.3685	17.3046	16.3148	16.1125	14.7353	16.9236	16.2378	12.499	14.031	12.8036
Os08g0560900	1776.96	1745.71	1724.99	1291.55	1340.34	1333.19	2050.46	2039.09	2088.23	1336.17	1336.32	1352.74	1843.46	1863.28	1730.79	1859.95	1774.15	1900.14	2006.82	1991.45	2057.54	1337.61	1401.38	1379.91
Os09g0103500	6.81275	6.02726	7.47681	6.08463	5.19175	5.28239	5.53329	6.75996	7.34304	7.6006	7.22334	7.23879	6.09029	6.77566	7.10364	7.34213	6.18595	6.30154	5.38346	6.61606	7.03727	6.86973	4.48159	5.76193
Os09g0266000	48.7673	48.3937	46.4841	40.8288	39.2053	42.8217	50.7145	52.7614	53.4617	42.7811	42.7312	41.1323	48.7596	46.2786	41.3683	46.0178	46.3459	50.3225	45.8579	47.2341	49.0235	41.7085	42.7889	40.5046
Os09g0272600	0.430947	0.388736	0.39667	5.14254	7.03948	4.02075	1.12196	0.839079	0.121987	1.06386	2.66821	2.87821	0.731126	0.714334	0.979416	5.46117	5.79432	2.72733	1.93177	0	0.737189	8.34105	8.84479	8.38892
Os09g0299000	18.3533	18.362	18.0135	20.6519	20.8654	19.6138	18.0834	17.3245	17.5877	22.4819	22.4444	21.4249	18.347	17.5978	18.1727	16.8118	17.2879	18.9148	15.0564	17.4471	15.7932	24.7555	25.0516	24.6185
Os09g0327550	18.0371	18.0219	17.7783	26.4002	24.9007	25.2839	15.6974	16.9627	15.6643	21.8538	20.6089	21.4066	17.6844	16.6176	17.3694	17.6558	18.4538	17.7533	13.8	15.0205	14.16	22.387	21.8656	24.5349
Os09g0327600	1.2502	1.17112	1.3278	1.3492	0.567275	1.7785	1.08495	1.12348	1.26584	1.46897	1.31846	0.569306	0.63631	0.908633	0.702528	1.25933	1.21787	1.68893	1.18549	1.10958	0.987057	1.92906	1.67772	1.04003
Os09g0328800	4.67633	6.57164	5.75428	9.71596	7.01335	9.05412	7.26211	6.46941	5.81044	8.33921	7.2275	7.0833	7.41588	9.54653	6.71238	8.40047	8.45015	6.40187	7.17127	6.61776	7.37634	9.40623	9.85031	9.42247
Os09g0338500	4.34446	6.11902	6.03344	6.19461	7.43556	6.28582	6.71366	6.04739	6.6667	7.58511	7.61795	7.0457	4.73272	3.56277	3.56344	5.24795	3.64639	5.42659	4.22802	3.097	5.28046	9.13298	9.73788	9.19064
Os09g0361700	10.5922	12.454	11.4307	15.7261	16.2747	15.9557	9.73103	9.24508	10.3597	13.2546	14.0855	12.8402	7.36161	5.41257	7.68437	7.46748	7.67481	8.14818	8.51378	8.06186	8.50982	11.761	13.1562	11.9685
Os09g0364900	5.6987	5.12003	5.39171	6.01902	6.40776	6.46835	5.1228	5.26051	5.10929	5.23351	6.04459	6.5341	4.76089	5.46445	6.08136	5.48578	4.98367	5.58221	6.97145	6.19577	5.35964	5.5609	6.50039	6.55576
Os09g0372800	16.5616	16.5448	17.3376	20.0422	19.9647	20.2623	16.7323	17.5671	17.5068	21.9223	19.9835	20.9817	19.6768	17.9465	19.1649	19.5467	21.5646	18.1624	18.2828	16.8144	17.0999	20.3031	21.5108	20.5305
Os09g0375900	39.5014	38.5186	43.1642	41.7426	38.5509	42.1347	31.0246	32.5478	34.107	26.2515	31.6208	34.4683	26.507	35.8844	40.0871	33.5585	34.3636	36.4513	34.8698	34.3175	34.3146	47.5275	45.0657	44.3897
Os09g0396900	2.50685	1.60804	2.10235	9.16302	9.20092	7.35083	1.74041	0.921964	1.70306	2.88799	1.6753	1.92795	3.3457	2.16077	2.55024	4.75344	2.87416	3.5432	0.749149	0.950144	0.343063	5.70483	5.25941	6.80776
Os09g0407200	26.6016	23.4236	27.3222	27.9746	28.5001	28.2231	22.7709	22.9415	23.9371	29.2411	30.5839	29.3451	23.3421	22.851	25.778	23.6225	26.2718	23.6612	21.3807	24.3702	23.9543	25.5007	26.0895	27.5433
Os09g0415800	5.11507	5.63939	5.36214	6.22072	7.63979	6.99523	5.67203	4.32263	5.18836	6.77404	7.32054	6.24371	4.339	5.61714	5.60493	5.43173	5.0315	5.69876	4.93607	4.77549	5.10415	6.22518	5.94169	6.18478
Os09g0439500	83.3742	80.0554	82.7886	53.6588	57.576	60.3634	88.3537	81.5305	89.4372	55.3481	55.9851	60.0935	65.6465	64.51	62.3781	73.4641	76.4597	72.0616	74.0274	72.6398	71.1705	43.5771	49.7881	45.3654
Os09g0462200	3.24323	2.87236	2.60532	4.39318	3.85293	4.59787	2.66103	2.64072	3.00455	3.60289	4.53767	4.726	3.66154	3.16692	2.64204	2.29162	3.87208	2.85489	3.17195	2.95808	3.69191	4.2333	5.50668	3.50742
Os09g0465800	12.2915	10.3429	12.1582	15.9752	13.402	15.7716	7.96036	11.5196	8.958	11.9732	12.0077	10.1084	10.7379	10.3088	10.4533	10.6942	9.98137	12.2779	8.42918	7.45436	9.32056	17.4312	19.391	21.3279
Os09g0472700	0.849868	0.766623	1.46676	2.67244	3.085	1.16816	0.92192	0.310264	0.811926	0.590071	0.657745	0.677261	1.08139	0.528275	0.413893	0.987244	1.09619	1.31102	0.833355	0.319748	1.96264	3.25248	1.85329	3.67639
Os09g0484300	16.8118	15.2816	16.7826	18.5696	18.8908	19.5177	14.5897	14.4085	14.4177	16.1443	16.2901	16.7063	16.0801	17.0506	16.5727	15.3881	15.9263	15.9069	13.3184	14.9415	14.452	17.2423	18.3129	18.1214
Os09g0485600	2.99713	2.33066	3.04413	4.99978	3.3764	4.54577	2.06285	2.81718	2.45741	3.73133	3.74792	3.95324	1.99885	3.49474	3.72457	2.0082	3.19929	3.23762	2.20055	2.38484	1.06075	4.25527	4.13624	4.13541
Os09g0504700	24.322	26.9109	25.1944	32.7398	33.0749	31.0346	25.4116	24.2863	25.584	31.6653	30.352	30.1818	26.3664	23.0934	23.9406	27.7182	24.5044	22.2519	27.133	25.6184	27.7918	32.5043	30.841	32.3427
Os09g0508000	1.77775	1.60362	1.60077	1.5331	1.99909	0.965827	2.31416	1.58019	1.3784	1.07331	1.74334	1.3375	1.45557	1.42214	1.35513	1.1754	1.7764	1.98112	1.51583	1.74482	1.50731	1.42802	0.991485	1.5882
Os09g0509200	91.6835	92.0181	86.9654	102.377	104.776	105.057	89.4292	89.9198	90.9816	101.207	100.662	103.583	90.1888	91.113	92.2	96.6322	99.8288	96.1576	87.9985	90.5458	91.9672	100.806	105.088	93.568
Os09g0510000	20.7104	19.7749	17.9477	29.418	26.8922	25.8789	19.2158	17.5883	19.1777	24.5776	27.4776	24.982	20.409	19.502	21.3526	20.1958	21.3911	19.4513	9.87624	11.2734	12.8897	29.8895	20.9139	23.8271
Os09g0516300	38.867	37.2425	38.0383	39.5161	39.2766	44.542	32.1844	35.4827	33.7951	39.4035	35.1655	37.7073	34.0078	35.6138	36.2546	34.3079	39.2014	38.0909	35.0534	35.3438	33.6739	42.709	41.9314	42.996
Os09g0525900	80.7913	72.9268	80.8122	80.6387	75.6828	78.4832	76.0968	74.2655	75.7551	81.4773	83.1299	78.0801	85.2247	79.4334	85.8315	72.2	75.2779	73.6028	71.6767	70.2165	74.0058	82.4855	81.5154	81.8529
Os09g0528200	20.1024	26.941	20.4596	35.9549	32.4202	25.2627	17.6448	19.4585	14.5836	28.9249	25.7565	26.6253	23.5031	22.0494	23.2164	19.8461	22.1439	24.263	19.3739	19.938	16.5061	31.1673	26.2285	28.1377
Os09g0530275	13.2536	14.9797	11.7654	10.0358	11.5046	10.3687	9.1378	11.5768	12.9455	11.4935	11.3985	11.6413	13.2247	12.0352	12.6031	10.8873	11.9413	13.4271	12.2696	11.2474	10.6997	9.56786	11.8269	8.61126
Os09g0539800	24.3298	27.4707	22.0899	29.3052	31.2412	30.112	25.1357	19.013	16.7255	32.6356	39.8188	38.287	30.4943	23.7035	24.3424	26.8468	27.7911	31.1093	26.7088	20.9226	23.7824	36.3445	28.3642	36.1561
Os09g0542100	86.1348	98.5249	92.5491	97.3919	85.0272	87.9286	93.3647	93.8971	95.694	94.8042	103.492	113.99	72.782	78.2215	80.1245	68.1447	68.8178	64.9054	65.979	68.7831	66.8879	132.649	131.537	129.236
Os09g0547500	14.1678	15.0456	15.2341	32.7747	32.0845	33.1538	9.1096	13.1658	11.1017	31.9548	34.5184	34.8387	2.49105	2.81813	2.50903	3.75404	3.86626	3.66805	3.03109	3.6182	4.09805	30.0509	29.8711	31.5491
Os09g0562700	28.8029	27.8277	25.5352	48.1094	44.2978	37.8852	19.7994	16.3815	19.3102	28.9797	32.1805	29.2005	22.3754	19.3738	16.7589	19.3388	19.9798	14.1031	16.224	15.5895	16.804	28.1676	25.824	28.8539
Os09g0563200	43.3585	45.972	46.3215	59.6032	63.6442	60.7752	34.5433	36.4442	38.4299	49.9433	48.3469	45.7031	37.6965	38.009	38.7933	36.8909	41.8064	38.7312	34.7032	34.5868	35.4557	49.4771	47.4366	49.837
Os09g0567366	333.979	341.598	322.859	250.904	272.164	263.725	325.831	324.865	333.725	275.858	277.87	274.846	331.143	347.962	338.996	324.246	326.131	322.92	342.026	324.544	330.425	285.895	303.34	283.484
Os09g0567800	8.08696	10.2522	10.0591	16.3892	17.7521	18.2439	5.69032	6.06425	4.733	10.7239	9.85944	9.35574	6.34085	4.89097	5.96085	5.81654	9.53385	9.4406	5.63355	3.94712	9.08541	9.92218	9.75678	11.8185
Os10g0100300	61.3864	58.2822	59.917	40.4412	43.2714	42.7095	85.9078	93.468	89.9176	42.4999	39.929	40.4897	76.9705	75.8843	72.5505	70.2152	77.5478	76.5256	71.1416	67.8156	69.7073	48.9356	49.1385	50.3023
Os10g0185200	65.1943	74.4108	64.0911	58.1441	60.7734	63.1763	68.701	77.9325	61.7659	74.3127	75.3169	58.1636	0	0	0	6.74428	6.86449	4.84167	0	0	0	129.93	131.757	120.866
Os10g0188000	4.53922	4.04586	4.27765	5.12391	4.51163	5.50996	2.57927	2.89343	3.12049	3.5018	3.44138	3.83878	4.12556	3.49337	2.52644	3.56096	5.47466	4.0013	4.23907	3.25295	3.93792	5.41977	5.1018	5.43494
Os10g0318000	6.40528	6.33306	5.37128	5.8225	6.74363	6.4486	5.43997	4.61577	6.09755	5.33881	5.36305	5.93738	5.77764	5.37291	5.03993	5.91209	6.26515	5.994	5.84976	5.99181	4.63237	6.66603	7.48541	6.31076
Os10g0329300	13.8702	11.6516	13.7578	15.4435	12.922	15.7099	11.8768	10.8084	13.5285	14.3207	14.8524	13.7526	12.7102	11.8677	13.2702	13.9005	13.7035	13.0502	13.3379	12.3113	13.8572	14.351	15.1489	14.3348
Os10g0330400	10.345	11.1981	12.4349	16.2504	17.9478	14.6604	11.2485	11.3745	9.40517	12.1119	11.5185	11.1952	13.1942	11.4386	11.7358	12.39	11.7593	11.6691	10.5021	10.1959	10.6179	18.4383	20.7951	20.7302
Os10g0357800	6.37834	6.49381	6.42035	4.9804	5.65292	4.9219	7.96304	6.13688	7.03198	5.00693	4.48693	5.09565	5.88522	7.23395	5.70398	6.30249	8.0127	6.47989	7.48231	6.84838	6.77628	5.27682	4.74643	6.13148
Os10g0389300	1.5033	1.52346	1.43497	7.50601	8.43803	7.81067	0.644246	0.43363	0.55162	2.19918	2.52801	2.34947	2.00256	1.86427	1.62693	3.59059	3.51676	2.44894	0.707146	0.707567	0.914338	4.70247	4.13288	5.05789
Os10g0390701	17.6016	16.0666	18.5161	33.0472	29.0944	30.1636	16.9117	17.1357	10.6767	19.0104	17.6074	19.6565	5.54582	2.29242	3.06148	5.13383	4.12785	4.97299	2.8179	4.62509	2.1507	32.2984	32.9002	35.5781
Os10g0394100	85.6507	84.8004	83.2251	51.4605	53.5004	53.9616	83.8009	87.788	87.458	67.7809	66.6244	66.2107	86.5188	85.6653	89.8503	85.257	83.6826	88.6197	87.8569	87.0756	86.4919	62.2033	66.8428	65.7358
Os10g0400900	29.2998	27.3049	27.0099	30.4395	32.3115	32.1104	26.0011	24.5107	24.8254	31.2877	31.4733	30.5599	28.0075	28.1536	30.7503	29.9314	28.6846	30.3259	29.8207	28.6441	26.8368	38.4042	34.5246	35.2867
Os10g0412600	21.7184	19.753	20.9409	19.798	21.0939	21.7556	17.6016	19.0029	19.5865	19.3995	19.1306	18.4721	18.9104	20.7968	18.0072	21.3054	21.5518	20.5747	17.0975	17.828	18.5146	22.2656	22.6098	24.3125
Os10g0416800	8.03636	9.64743	9.45502	19.0005	16.0664	19.208	6.71197	8.9413	7.23502	11.523	11.651	11.7766	7.01184	6.30995	5.70882	8.62711	8.61555	8.71879	6.29741	5.09228	4.9614	33.4906	28.8953	26.6611
Os10g0418000	0.857579	0.464148	0.947242	1.82545	1.40085	1.45737	0.967497	0.751391	1.01956	0.952681	1.66877	1.24966	0.698367	0.682328	0.668237	0.217353	0.563124	0.976923	0.384419	0.688318	0.264059	2.35398	2.11212	1.4839
Os10g0456900	21.9518	20.9369	24.3627	22.7437	22.6758	21.796	21.6203	19.8571	22.6339	18.197	21.5119	19.5879	23.9281	25.4034	25.4197	25.1757	24.8633	24.6341	27.6701	28.1891	24.1645	15.0854	16.7148	17.0143
Os10g0476100	0.345409	0.545259	0.317936	0.584852	0.509368	0.172644	0.337224	0.840665	0.623312	0.439672	0.420083	0.589837	1.05481	0.944704	0.546706	0.802486	0.931544	0.696783	0.870938	0.43318	0.576094	0	0.0886151	0.0933865
Os10g0476900	26.3541	25.4176	25.9134	21.2692	21.2639	20.3517	24.2148	25.9726	26.1348	24.5591	24.5696	23.9336	23.2413	24.6454	26.7642	21.9693	22.7768	22.5518	29.8977	28.1449	28.2542	21.9155	22.251	21.3419
Os10g0477600	0.800034	0.594317	1.03962	2.09455	2.39162	1.88177	0.775971	0.595596	0.399643	2.52685	2.66402	2.91451	0.718572	0.140414	1.05428	0.556619	0.66219	0.8935	0.210955	0.51937	0.531323	5.01806	4.20158	3.81708
Os10g0479700	5.33765	4.81483	6.43654	7.56652	7.62256	8.43796	4.63215	6.20341	5.41121	6.4352	6.80726	6.74544	6.36	5.3909	5.31987	5.90769	7.60761	7.03102	4.96153	4.64947	6.37028	7.90669	7.85536	6.35417
Os10g0481400	6.58543	6.49096	6.38689	6.30957	7.20064	7.35381	4.85078	6.03582	4.77398	6.03696	6.64882	7.37271	7.16133	5.62305	6.38303	7.16481	5.72553	5.91611	5.39998	6.92936	5.1765	7.46119	6.59316	7.22609
Os10g0486000	17.7873	17.2714	16.7062	19.1393	16.0185	16.7164	14.0597	12.1325	13.5272	17.8719	14.6305	17.8712	12.7782	16.4059	17.0161	15.7547	18.6411	16.3477	14.1184	13.3672	14.047	20.0704	16.7884	16.7122
Os10g0488800	58.1309	58.2633	61.4473	62.0623	64.7465	64.2061	46.7414	47.5532	47.6149	61.1117	60.1743	60.1601	54.6532	51.3484	56.8482	58.4808	58.7159	56.6562	51.9537	52.8649	50.5488	64.9374	64.5818	61.5795
Os10g0495000	35.2487	32.9562	34.1111	34.2431	34.3223	35.522	28.5435	32.7621	30.3379	36.5118	36.6336	37.3734	34.2565	31.8827	35.3535	34.2864	35.8358	34.7278	32.3218	32.4971	34.1006	35.5538	36.0746	35.3898
Os10g0502300	3.99622	0.967139	2.60177	4.52669	4.42262	5.6512	1.86089	1.80289	1.65542	3.33856	3.18982	3.10692	2.48042	1.35713	1.89873	2.88207	2.10293	2.0356	2.51226	3.71598	2.50099	4.21895	4.30098	4.63797
Os10g0507600	30.923	30.7664	32.4653	33.4744	32.7859	33.9728	29.5991	33.2044	28.808	31.8014	36.4506	38.4801	20.4449	21.376	21.2328	20.8481	20.966	22.4961	27.3115	28.7516	28.1563	44.1537	41.9132	47.6134
Os10g0510500	315.782	325.852	327.414	238.643	255.541	242.057	232.229	243.573	232.694	294.355	285.104	286.042	251.834	264.038	238.51	252.714	262.356	268.48	230.44	240.473	251.961	352.403	350.04	354.273
Os10g0520600	28.8446	26.3024	28.212	28.9718	30.913	27.3044	24.3168	26.0561	24.3617	27.9743	34.9893	30.7377	29.4817	28.3753	27.7893	26.0266	26.5426	26.5626	25.8158	23.7815	24.2482	29.4165	28.7144	28.4355
Os10g0524300	1.2689	0.572305	1.40157	4.54258	8.6364	5.70803	1.65177	1.9765	2.15511	6.46073	5.16278	6.35604	1.29166	1.51439	0.247186	3.43042	1.42837	1.6864	0.568798	0.254614	0.78142	8.97547	10.4172	10.292
Os10g0524600	30.4176	29.9923	31.498	29.6132	26.1356	27.7113	28.2927	29.7175	27.5712	20.8696	21.0847	20.8753	28.0535	29.1256	27.6837	24.5359	25.3211	25.7525	15.7444	16.7738	15.7483	37.9776	34.7014	36.1908
Os10g0536000	13.4307	15.0895	12.8806	17.3524	15.9834	13.1044	15.4243	12.6837	11.2005	14.4436	14.6537	13.4771	11.3793	10.638	12.2984	13.9286	17.6534	14.7348	12.3473	14.5237	14.1976	16.1321	17.4965	15.8293
Os10g0539900	0.832333	0.794971	0.991462	1.08956	1.37738	1.32147	0.956011	1.04862	0.769188	1.15579	0.909423	1.00329	0.797421	0.852148	1.00146	1.22023	1.17117	0.999289	0.713284	1.08068	1.13067	1.44731	1.43195	1.48257
Os10g0540200	0.655985	0.887596	0.823375	0.663548	1.05531	1.10286	1.21619	0.81279	1.01285	0.883309	0.843955	0.923308	0	0	0	0	0	0.0566116	0.033415	0	0	1.32213	1.86653	2.32174
Os10g0553800	35.9363	36.0728	37.2396	56.5298	51.5354	53.7296	38.2896	34.2641	38.0638	40.6647	39.1977	37.7694	30.4707	32.5619	31.3201	35.036	33.747	30.2664	27.7362	25.3788	23.9627	44.4819	43.5176	43.163
Os10g0563000	38.9229	37.0762	36.1069	38.8858	43.0951	36.8827	35.3616	34.5869	34.4738	43.1642	41.8687	39.9261	36.216	36.8964	36.6281	38.1927	35.0383	38.1524	39.5298	37.983	36.1002	42.965	39.4748	43.1897
Os10g0576900	15.9899	19.7479	16.4961	22.6874	23.86	21.7236	12.3398	14.1563	12.9864	19.7203	21.357	16.2243	19.7723	16.8634	12.2296	15.2767	14.8485	15.5358	15.2734	15.7733	16.5769	21.2997	20.7039	21.9347
Os10g0578900	12.9879	13.9124	14.9435	16.2162	15.1664	16.6587	14.9592	12.1327	13.3407	16.7533	17.7385	17.7864	14.922	14.2944	14.8363	12.9896	13.7064	12.4654	10.7556	12.6473	11.5171	16.2323	15.6312	13.5811
Os11g0106700	196	192.576	189.117	295.517	309.611	305.729	143.379	140.283	144.992	186.322	191.363	200.301	128.047	132.074	138.312	177.985	179.207	176.403	93.5779	88.5999	87.1225	276.888	287.876	292.98
Os11g0114600	20.3946	20.165	20.9301	25.1914	25.5386	24.1869	19.3194	19.0683	20.8055	24.9243	27.4334	25.8834	17.6193	19.3748	16.9495	17.4202	17.2804	18.1035	17.7796	16.17	17.2761	24.1179	25.6313	23.5024
Os11g0115800	27.6418	27.6267	25.6821	30.0095	28.5001	29.9023	26.1281	26.3416	23.9144	30.3948	29.4424	25.7656	22.193	23.1676	23.89	23.1883	24.3472	22.4214	22.9781	19.7253	22.1106	29.8675	32.1616	33.1916
Os11g0127800	156.665	146.965	152.605	93.6739	101.172	95.8037	167.359	158.548	158.896	93.1875	95.6672	89.2429	158.28	161.972	154.69	166.56	151.854	158.377	151.53	145.995	150.425	94.1585	102.631	99.978
Os11g0152500	0.360635	0.390373	0.26556	1.39573	1.11273	0.937319	0.125187	0.0702177	0.183752	0.53417	1.21213	0.394135	0.734204	0.430405	0.562023	0.426546	0.202979	0.0684703	0	0.217092	0.0740293	0.989911	1.11025	0.312009
Os11g0156401	1.66869	1.6934	1.43997	2.92636	2.74472	3.3362	1.90067	2.18295	1.59419	2.6551	3.45928	3.75188	1.80478	2.07451	1.87929	1.14543	1.4675	0.990057	1.69471	1.41258	1.28453	3.46834	2.51511	2.25577
Os11g0157701	1.11333	1.09558	0.745294	0.783422	1.01034	1.41647	1.58102	2.66039	1.8909	1.40545	0.8057	1.01396	1.85449	1.71124	0.788658	1.11159	1.23426	0.960809	1.02081	0.913902	1.66211	0.961679	0.830914	0.547283
Os11g0161800	4.03911	4.6411	3.80636	4.93158	6.06548	6.48913	3.75561	3.88538	4.04254	5.16364	5.61408	6.17479	5.48206	4.35188	5.29238	4.6717	4.05957	5.66021	5.0653	3.13577	3.80017	6.24405	5.18119	5.61616
Os11g0170900	0.886891	1.24448	0.846584	1.87513	2.23569	2.03585	1.93842	1.82276	1.64578	1.06431	1.10405	0.688068	0	0	0	0	0	0	0	0	0	3.32915	3.84278	3.09055
Os11g0171300	4604.15	4548.26	4393.38	2819.18	2997.58	2921.79	5519.46	5718.63	5766.46	3435.82	3279.41	3290.05	5879.05	5975.97	5627.56	5266.45	5219.37	5357.81	5579.51	5265.18	5417.51	4344.45	4597.79	4369.1
Os11g0175700	0.548502	0.761194	1.08742	1.7554	1.49329	1.47622	1.02524	1.02689	1.0749	2.14827	2.27648	1.76762	1.80386	1.51066	1.15069	1.06937	0.9499	0.841122	0.378265	0.253987	0.606274	2.27175	1.64533	1.50577
Os11g0181800	37.8128	39.333	40.6285	54.3844	51.7595	51.9561	33.6596	34.5378	34.7144	54.0619	53.7194	48.931	28.1871	30.0081	32.4221	41.1962	35.9273	39.5917	37.6849	35.9841	39.0599	49.9904	48.4921	48.1032
Os11g0186200	47.566	50.2378	54.16	103.03	103.866	107.364	53.1372	50.1852	49.9334	58.3433	56.1315	54.1325	54.5019	55.1519	53.5862	66.9082	70.5921	67.9209	63.9303	65.3484	60.9235	78.9427	76.6118	75.05
Os11g0186800	1.24404	1.68328	1.65737	1.52043	1.8717	1.76723	0.937557	1.08363	1.25106	1.48505	1.10036	1.25227	1.26635	0.944232	1.62625	1.79778	1.07486	1.52283	0.660382	1.37951	0.806435	1.86638	1.71339	1.41619
Os11g0198100	4.73525	3.90085	3.3834	4.95816	4.49343	5.16587	3.58397	3.76791	3.1582	5.58464	4.68558	5.06091	4.04982	4.08584	4.00146	4.45717	4.0363	5.11096	3.92541	4.92435	3.95025	4.93069	5.21435	4.67669
Os11g0242800	1281.94	1296.68	1223.67	840.491	900.092	871.552	1612.4	1628.55	1631.47	879.814	873.246	889.307	1884.82	1864.6	1751.35	1717.36	1677.75	1663.44	1908.35	1924.3	2021.17	1201.51	1290.91	1211.71
Os11g0246100	2.31293	2.15158	2.52814	2.44768	2.06618	1.91472	2.66584	2.56835	2.36312	2.97759	2.81296	2.46854	2.42799	2.55194	2.95684	2.41202	2.30528	2.67597	3.28049	2.39305	2.96742	1.41169	1.66889	1.876
Os11g0257800	1.12329	1.01326	0.900531	0.315534	0.328832	0.47089	2.2012	0.881898	0.615421	0.737979	0.5769	0.627018	1.06966	1.18925	1.1294	1.01022	0.985733	0.928748	0.487283	1.30875	1.26449	0.420802	0.148738	0.195934
Os11g0261600	1.33829	0.820901	1.23185	2.22717	1.94319	3.15726	0.836211	1.4071	0.909188	1.53626	1.46781	1.46261	0.544917	0.585643	0.312845	1.13063	0.853673	0.863902	0.479923	0.375953	0.714267	1.58243	1.5931	1.33152
Os11g0284032	3.43093	3.80227	4.33102	1.0433	0.978545	2.15582	2.80731	3.43554	4.32872	1.72421	1.99421	1.07133	4.29074	4.97214	3.43726	1.5735	1.56324	1.39585	5.82225	3.54055	2.91775	2.0698	1.00595	1.8022
Os11g0289700	32.6723	28.3978	29.964	87.3463	80.8439	88.3786	22.7727	20.0198	19.0814	24.0353	26.9323	25.1644	33.3391	32.6919	39.0929	29.8498	29.6432	28.604	35.9915	38.7939	37.5272	131.1	115.7	126.137
Os11g0414000	146.799	144.375	142.615	158.981	167.598	161.103	141.412	135.405	140.006	169.272	165.273	166.607	143.793	144.051	149.792	150.049	153.336	152.463	142.162	146.085	151.371	162.314	170.849	154.195
Os11g0455500	233.902	230.247	237.596	278.018	279.439	281.596	228.941	233.456	226.72	248.773	248.838	243.249	215.774	212.739	207.885	211.981	211.522	213.71	188.438	200.499	190.644	259.861	259.097	254.807
Os11g0543100	5.87744	8.25462	8.0807	12.2373	8.70954	8.55276	4.84233	4.34572	6.12838	9.02245	9.93658	14.7034	6.13431	6.80735	6.44938	8.42242	8.16543	7.69826	4.75234	3.5082	5.34522	9.34681	8.24553	10.7814
Os11g0558400	0.266877	0.361104	0.327533	1.0759	1.37241	0.933739	0.559705	0.454671	0.453266	0.905887	0.708158	0.34433	0.47541	0.353898	0.389914	0.48851	0.709316	0.738928	0.373845	0.736322	0.410873	1.40876	1.3237	1.25067
Os11g0565400	21.4491	21.0116	21.6414	22.4668	22.3054	21.0292	21.8778	21.8498	19.8012	18.2616	18.9288	19.1369	19.8578	18.9674	21.2699	20.2527	20.3709	18.0122	17.7558	17.8924	19.649	25.8209	24.9742	24.7969
Os11g0591000	1.33877	1.59188	1.2883	3.35607	2.26418	2.79826	1.74272	0.947876	1.49863	1.74637	2.26063	2.8265	1.115	1.21044	1.18544	1.69655	1.59835	2.13742	1.4321	0.976849	0.499665	3.46922	2.12322	1.77687
Os11g0592700	73.3428	72.4645	70.9156	51.685	55.1599	54.2217	66.3413	69.7273	69.5209	51.4936	49.3317	53.4168	65.2212	66.8463	70.6361	61.8361	60.805	58.5882	74.8188	67.5831	74.6634	53.5542	54.7414	54.6165
Os11g0595200	96.5788	102.999	94.531	80.7619	79.19	78.7844	94.6721	97.0281	99.2186	79.9803	82.8369	80.5095	106.471	110.491	107.417	96.6485	94.7635	95.6933	97.3049	94.6137	95.0677	87.6653	87.7145	83.299
Os11g0602800	15.2089	15.2275	18.7347	19.3198	18.6459	19.5107	18.361	18.594	16.5471	18.1279	17.5762	15.9599	14.6307	12.5998	15.4088	16.1631	15.6846	16.2693	14.7378	14.904	15.049	21.2165	22.0418	22.1854
Os11g0611600	15.726	15.043	16.1454	17.891	16.7021	19.2619	10.423	10.5991	10.5663	10.6388	11.6169	11.5681	4.48577	5.41399	5.21802	10.3659	9.15921	7.71046	5.13209	5.98166	4.70035	25.2687	25.7146	23.5482
Os11g0614900	25.5332	25.1367	24.8942	24.0358	24.5043	22.4147	30.0319	31.8813	29.094	23.2373	21.667	22.2312	30.0371	30.6793	28.0679	29.0537	26.3834	26.2484	33.1649	30.0383	30.6853	24.4477	22.1234	25.0433
Os11g0615000	23.3762	20.3613	25.103	32.4305	28.9023	32.6409	20.6084	21.9747	19.4835	29.3118	28.0606	27.6541	26.1875	23.9869	27.6478	26.1229	27.5554	27.4746	28.2756	30.3399	29.4514	30.4897	34.7773	31.6339
Os11g0621000	11.1554	11.1956	10.1321	18.6204	16.5595	15.6563	8.78334	7.26403	8.84583	14.7041	16.532	14.9031	14.5139	13.4826	11.9089	14.2615	14.4839	11.6769	13.205	10.9697	11.1084	18.0557	17.778	18.0162
Os11g0625900	0.272845	0.32816	0.251144	2.44632	2.0964	2.36383	1.23127	0.991659	0.880467	0.016839	0	0	0.166643	0.397994	0.60238	1.02961	0.972595	0.915179	0.672683	0.510985	0.429397	1.53628	1.38131	1.377
Os11g0635500	110.249	112.374	118.921	66.6437	65.205	69.7138	146.997	142.236	133.866	74.0103	72.6772	66.091	219.639	191.796	205.872	145.674	163.195	154.813	188.417	197.073	194.55	10.9285	11.4682	11.5821
Os11g0638200	0.838172	0.982895	1.54301	0.32439	1.02686	0.418938	1.74573	1.55037	1.60151	0.892325	1.22325	1.98474	1.27981	1.9173	0.979673	1.48704	0.786258	0.915031	1.12716	1.13525	2.06467	0.0884888	0.12902	0.0453224
Os11g0655800	17.7484	16.9723	15.7565	28.6678	30.981	27.0495	13.5509	13.2658	12.6424	16.9692	15.4412	15.1043	19.8438	16.8319	20.4991	18.149	20.3793	20.3933	15.5423	15.4714	13.1896	32.0997	33.0928	36.5004
Os11g0666200	2.33496	2.64239	2.18832	5.87391	6.31838	5.81413	2.61582	2.27316	2.6318	2.6332	3.22934	3.2865	0.475368	0.295559	0.454859	0.789061	1.23456	1.41056	0.428184	0.170374	0.217868	4.21309	2.39615	2.98429
Os11g0679700	3.54538	3.41976	3.29569	12.6345	11.1494	9.89549	2.77214	2.56302	2.65304	2.01477	1.49032	1.34273	2.28687	2.05979	1.60696	4.21114	3.85264	2.93244	2.08491	1.72569	1.69334	7.6342	9.36587	6.94708
Os11g0684000	7.13552	5.86348	7.1078	25.2043	24.1721	23.2067	8.31307	11.5619	9.91936	14.5235	16.4269	15.8015	9.05449	8.16604	8.80666	14.9469	16.6881	14.2435	15.2809	12.6998	12.34	32.4548	30.7946	31.4485
Os11g0707800	14.1056	13.6538	16.5292	18.0572	16.3948	17.8969	11.7233	9.08438	10.4121	18.3819	20.826	20.4063	16.8989	16.9964	15.1658	18.0586	12.3159	15.708	14.6523	14.7507	13.7537	17.8128	18.8734	17.4254
Os12g0104700	7.47267	8.45446	7.11146	9.64025	7.73923	8.44072	6.63152	6.74055	6.38168	9.65364	8.85012	8.3437	7.86453	7.76789	8.30654	9.38056	8.27714	7.29422	8.61082	8.2173	8.14642	7.53259	9.22817	10.136
Os12g0106000	196.027	193.868	185.396	286.906	278.61	290.029	160.198	154.112	153.693	198.248	194.601	192.176	140.282	144.6	149.286	203.485	205.607	206.216	99.5519	94.5922	97.2554	284.169	293.176	289.235
Os12g0108200	13.529	10.3081	13.1783	13.683	12.2775	14.137	11.2848	10.5708	9.96447	14.7131	13.2056	15.1127	12.6574	12.0183	12.2393	13.834	12.1982	11.5962	10.9907	12.3435	13.751	14.5141	13.9734	16.4777
Os12g0124000	137.622	130.218	131.914	74.7247	75.5143	73.0241	161.308	168.519	168.006	88.2681	83.2056	89.9051	180.935	174.989	166.341	164.001	157.096	161.404	163.467	157.358	172.065	93.6124	97.787	95.2024
Os12g0124400	10.4592	9.46804	10.6818	11.121	10.5314	9.90132	8.4032	9.4987	9.63523	10.9485	11.5067	10.2325	10.5715	9.00547	9.61145	9.64807	10.3661	8.77114	9.73307	7.82381	9.48326	11.0031	9.48167	11.1513
Os12g0125300	0.901204	0.36713	0.695729	0.675066	1.02889	0.959008	0.403658	0.764142	0.074062	0.592074	0.565695	0.423622	0.562256	0.491518	0.679578	0.564885	0.627221	0.441556	0.488679	0.758332	0.507244	0.675211	0.984485	0.78598
Os12g0130300	1.61193	1.74978	1.53401	2.64343	2.57852	2.73112	2.18129	2.31399	1.90248	1.16344	1.6674	1.34364	1.47397	1.41295	1.27732	2.16966	1.81963	1.73769	2.02073	2.52177	2.2994	2.97089	2.60741	2.65917
Os12g0140200	4.11123	5.04773	5.04564	5.41426	3.83456	3.42482	4.26158	6.78186	6.40068	3.27735	2.72729	3.22425	3.83622	6.0197	4.33811	5.017	4.92787	3.14393	5.88706	6.76	6.09508	3.37585	2.69545	2.84058
Os12g0147800	7.79909	10.0502	9.29393	30.5883	35.3882	31.7422	11.0588	8.88068	9.75714	27.6551	29.0098	27.0801	9.35663	8.17216	10.1738	24.885	26.39	25.4502	12.876	12.296	15.009	35.5817	43.1615	35.6955
Os12g0168700	58.2259	58.7447	57.5032	48.9813	51.6367	50.8754	64.2095	64.9121	66.4906	47.3827	44.0075	49.0673	56.0019	52.4909	56.3297	50.9586	51.7632	52.0099	60.3299	58.0224	61.3774	50.5153	48.1457	49.1476
Os12g0168800	7.20148	7.91831	7.1778	8.78189	7.92744	8.05088	7.46996	6.72046	6.54977	8.5208	10.2519	8.03345	8.32829	7.54369	6.84834	5.76004	7.71479	7.2409	6.54224	8.46496	7.08527	8.95248	7.39019	8.20285
Os12g0170800	1.38706	1.18863	1.14906	2.8854	1.88812	1.73321	0.300931	0.067517	0.765632	3.65958	3.00579	2.65283	0.0705966	0	0	0.527324	0	0.526694	1.01036	1.60036	1.35246	1.83046	3.55851	1.95006
Os12g0178700	17.1636	16.038	15.8724	12.7724	12.5628	12.0986	13.4543	12.8252	14.1661	14.4762	12.9313	14.2904	18.4799	17.4696	18.0999	17.5995	16.6782	16.2935	16.6538	16.4947	18.7981	10.5725	10.3317	9.58492
Os12g0189900	4.69689	5.3804	5.2224	4.90643	4.0738	4.63291	5.23037	4.59279	4.9946	3.96334	3.76838	3.44485	4.97152	5.08471	4.55461	4.70552	4.79589	4.55742	5.03068	5.04594	5.48203	3.09369	2.94317	3.46125
Os12g0258700	0.271907	0.367911	0.56313	3.6174	2.83767	3.29571	0.471935	0.0661774	0.432947	0.943938	0.751569	1.02151	0.0691958	0.20282	0.132421	0.0861435	0.159416	0.419448	0.114267	0.0341001	0.0348848	1.79414	1.67419	1.61731
Os12g0263050	30.5303	27.166	29.755	26.599	19.3065	19.4718	27.9336	19.3665	24.5187	24.6825	21.3834	23.6534	21.2342	21.2961	23.4129	22.2917	16.8467	11.8028	22.448	21.0672	14.7462	36.1698	32.8898	44.2223
Os12g0284000	73.1835	69.0259	71.5417	89.0215	87.1707	92.3917	56.3757	59.5153	56.3749	65.6137	69.7236	66.495	59.5568	57.4812	59.4973	57.6811	59.6032	60.364	56.6557	57.9611	56.6754	76.3815	74.6479	76.7828
Os12g0290150	9.08706	8.1174	7.57929	10.4141	10.4615	11.2593	9.62141	10.8506	9.88947	7.15999	8.19359	8.24921	7.99274	8.27714	10.1399	9.21743	9.10355	7.09094	8.43676	9.11692	8.3005	10.5249	10.2607	11.6401
Os12g0409800	0.628399	0.680216	0.76351	1.28898	1.32302	1.28148	1.39607	1.15012	0.811132	1.32636	1.33397	1.44222	0.716428	0.374986	0.881382	1.08302	0.801689	0.357924	0.873228	0.731337	0.619174	1.75144	2.06357	2.33778
Os12g0416300	13.5792	13.3403	13.026	12.1822	12.4057	12.7423	12.4843	12.7893	12.5257	14.5216	13.3914	13.7651	10.5392	11.8495	11.0093	12.2634	12.6772	13.0884	11.6756	12.0057	10.5999	16.2311	15.2165	15.3184
Os12g0420400	1647.44	1683.56	1622.91	1081.92	1212.06	1117.7	2019.64	2047.52	2122.33	1135.53	1155.29	1127.76	2023.51	2054.52	1969	1881.6	1821.08	1940.16	2067.16	2036.32	2088.05	1390.46	1433.19	1396.26
Os12g0456200	10.9129	9.08677	9.41711	12.3863	9.71297	9.70278	10.3356	9.75574	8.50989	9.66547	9.79171	10.4167	9.77346	11.3231	9.09629	8.82067	9.54797	9.71219	10.9949	8.84325	10.2853	10.9673	10.0682	10.1564
Os12g0478900	0.835617	0.439698	1.02554	0.673751	1.45344	1.04415	1.14818	0.881289	0.295671	0.580177	0.739104	0.951292	0.850602	0.6233	0.813905	0.705956	0.783861	0.925462	0.780363	1.18768	0.929128	0.735159	1.42919	0.753071
Os12g0485500	19.6433	17.9277	21.0058	23.7574	23.5935	25.0075	20.1555	17.3235	19.7722	21.5543	23.8134	22.1521	20.5249	21.3751	20.1459	21.037	20.9197	19.7444	17.4164	19.6499	16.2477	23.7269	18.913	22.6805
Os12g0489100	42.9655	45.1266	40.7517	44.3547	42.8222	47.4694	36.1193	34.6992	41.6898	48.6986	42.332	44.813	40.6555	39.4245	42.1402	40.0547	41.5309	40.5744	39.4825	41.3449	41.4144	48.2001	45.8166	45.334
Os12g0489200	78.5351	75.5971	74.1321	81.3925	90.4988	89.4669	79.5901	74.0959	78.2405	87.7322	81.0263	86.0225	75.544	79.8898	77.932	79.3517	77.5274	74.4535	81.9857	84.6101	81.9049	91.2592	88.7064	96.6748
Os12g0502800	51.8027	50.4331	52.5637	62.7617	61.918	61.3849	54.6091	54.8702	53.355	58.1341	56.2877	56.6325	45.6547	43.7057	44.6614	46.3326	46.6225	48.1021	49.6819	50.5779	48.6885	65.546	64.343	65.5694
Os12g0507200	212.05	215.463	216.842	257.186	258.693	276.124	202.152	210.255	201.811	253.335	255.102	257.411	204.313	185.225	190.151	220.169	214.099	209.084	186.975	191.072	190.785	238.548	235.094	235.569
Os12g0509900	42.7333	43.0337	45.0988	40.9902	43.4606	40.5086	32.1297	39.4503	37.3842	33.0805	38.1235	37.0738	33.7497	32.7914	30.4996	28.633	34.3845	40.5668	33.8527	29.0137	33.8405	49.3932	42.9079	52.987
Os12g0555000	31.4654	27.7327	31.8672	45.5357	45.082	47.587	19.3258	17.2033	16.5376	64.4342	66.7469	63.7185	3.39569	3.85571	1.66851	17.2904	19.0292	15.8338	2.72799	2.26137	4.62683	61.1079	51.7193	55.7716
Os12g0555300	2.85502	2.87836	4.63754	8.12465	9.14442	8.56205	1.02021	1.96196	1.42618	8.70644	8.46709	13.001	0.170954	0	0	0.42565	0.472622	1.116	0.188205	0.168494	0.344744	6.91482	7.23842	8.35465
Os12g0566700	93.5126	87.9629	93.0942	110.751	115.765	111.519	88.3604	83.7235	85.4707	102.436	107.89	102.598	68.1738	65.1438	62.2541	63.6613	63.3912	65.7994	64.3917	67.5337	63.7794	116.262	118.24	116.195
Os12g0568750	3.54661	3.35279	3.86519	4.58452	3.83649	3.40355	2.24067	2.56883	2.40944	3.67726	3.76438	2.91997	3.3214	2.76541	3.4821	3.73938	3.40679	3.71696	3.11602	3.87139	4.1061	4.64292	4.30923	4.0503
Os12g0568800	8.71553	9.43019	10.1151	12.1207	11.6718	11.6537	8.99502	9.41794	9.67277	11.1843	11.5338	11.1046	8.75838	8.35771	8.44565	9.99959	9.28393	9.09893	8.21834	9.54926	7.50408	14.8021	12.9469	12.8486
Os12g0570075	1.36231	1.99277	1.76231	2.88558	2.0048	2.20837	2.01302	1.21872	1.25068	2.52231	2.37737	2.21317	1.57414	1.42813	1.50623	1.95968	1.65786	1.18839	1.56794	1.21903	1.24708	2.06018	2.34261	1.87147
Os12g0576900	11.2778	9.02985	10.8094	10.9619	11.3144	11.4549	9.15865	8.56184	10.2801	10.3207	11.7598	10.7659	9.55796	8.43805	9.54871	10.4457	9.80284	10.0922	9.76877	10.173	10.6726	11.9064	12.9006	12.2804
Os12g0578500	7.8947	8.59481	9.59714	11.4314	10.5984	11.9739	7.72534	7.60622	6.42681	9.45063	11.3412	9.81815	6.8447	6.6875	7.26532	8.39462	8.98902	9.27763	6.01001	6.28189	6.51028	11.8698	10.3644	9.27381
Os12g0594300	21.9869	21.9276	24.8775	22.7326	22.8883	24.0819	20.6479	21.5595	21.9743	25.1306	24.8534	25.7173	23.2296	21.7488	24.5468	21.5929	20.2156	21.5881	22.6383	22.2782	20.9986	26.3339	27.4911	28.5636
Os12g0600400	44.1185	48.3759	47.4417	49.0159	49.8888	50.0854	46.0573	46.5638	44.1236	45.5238	47.3117	49.4759	46.7987	49.4612	45.096	44.2492	47.0433	48.2236	49.3895	46.87	49.139	50.6916	52.3681	46.9096
Os12g0603800	1.31473	0.697618	1.28134	1.19724	0.912378	1.00503	1.47653	0.752898	0.5254	1.93305	0.752451	1.47912	0.787239	0.538411	0.30131	0.392021	0.94311	0.513914	0.606675	0.620729	0.317507	1.79624	1.90472	2.25819
Os12g0610600	21.8083	22.673	22.5404	35.1379	33.7536	38.382	19.0862	16.8679	17.1857	27.0327	27.9943	27.7308	16.9788	19.1622	18.8565	14.8722	17.5103	15.6586	17.7601	16.9662	18.9217	24.9262	28.1644	26.383
Os12g0615400	375.609	364.7	365.218	293.435	298.483	295.247	396.266	412.156	417.071	313.541	315.323	313.714	429.985	431.085	421.597	386.954	391.306	393.709	395.912	390.381	401.064	312.977	329.137	318.325
Os12g0616400	2.48175	2.51167	2.84152	1.52273	2.14232	1.27069	3.99227	4.06605	3.80381	1.17675	0.374775	1.92948	3.38888	4.63548	3.00685	3.27284	3.3501	3.33278	3.52735	3.34012	3.72762	1.78932	1.1181	1.70199
Os12g0621100	2.34447	2.43405	2.56517	4.66519	4.73692	4.2451	4.52985	4.04806	4.65805	3.68556	5.04728	3.70641	2.92686	2.90364	2.97293	4.26035	3.44413	4.6192	2.08204	2.35218	2.81493	8.17265	5.22037	5.50145
Os12g0623900	62.5833	61.4872	61.1003	78.452	81.098	83.5254	54.5988	58.0987	57.7985	73.5526	73.2733	69.0189	66.2217	65.1824	63.464	71.7093	73.336	73.61	63.9374	66.1892	62.3247	94.9373	88.8038	87.4124
Os12g0633200	3.13685	1.59165	1.71436	1.70722	1.77917	2.35181	1.95661	1.52691	2.24761	2.54094	1.99421	2.49976	1.2972	2.24234	2.67343	3.31264	1.93106	2.69865	2.96605	1.67193	2.31408	1.24188	1.71012	1.48416
Os12g0638700	9.84715	9.17809	9.64807	6.61585	6.00084	7.65392	10.4644	8.8092	11.0396	8.01673	6.77229	8.27837	9.23184	9.10127	10.01	8.52674	9.75575	8.16243	9.79634	9.94112	9.68663	7.56465	7.52111	6.75266
