# Supplementary material for: Autotetraploidy of rice does not potentiate the tolerance to drought stress in the seedling stage
Source: Rice (N Y). 2024 Jun 18;17:40. doi: 10.1186/s12284-024-00716-w (PMC11189374; doi:10.1186/s12284-024-00716-w)
Supplement: Supplementary file 7 — Supplementary Material 7 [file 12284_2024_716_MOESM7_ESM.xlsx]

## Sheet: Sheet1
gene_ID	identifier	2B2x_D:fpkm	2B4x_D:fpkm	1062x_D:fpkm	1064x_D:fpkm	932x_D:fpkm	934x_D:fpkm	T12x_D:fpkm	T14x_D:fpkm
Os11g0242800	Q53N83_ORYSJ	1267.43	870.712	1624.14	880.789	1833.59	1686.18	1951.27	1234.71
Os04g0414700	Q7XTG4_ORYSJ	1071.84	738.234	1352.33	658.199	1518.3	1564.36	1652.43	1055.69
Os07g0141400	Q8GTK4_ORYSJ	1219.34	849.38	1553.65	724.661	1638.77	1557.02	1761.4	1102.65
Os07g0158300	A0A0P0X2H7	165.799	114.854	191.278	117.753	186.272	186.597	201.627	146.696
Os06g0133800	Q0DEU8_ORYSJ	480.563	367.015	612.721	395.474	654.064	622.329	722.785	538.711
Os06g0101600	PETE	2470.06	1723.16	3171.85	1844.94	3361.6	3095.79	3481.53	2654.57
Os02g0600200	Q6K5H8_ORYSJ	107.266	76.7481	115.677	81.8708	122.267	124.434	123.551	95.1619
Os02g0744900	CHLP	322.412	243.72	375.977	209.677	418.789	395.729	427.467	283.863
Os08g0382400	Q6YW78_ORYSJ	37.7214	19.7194	53.6331	22.9091	54.9429	55.8148	66.5569	34.1361
Os05g0496200	A0A0P0WP33	257.491	162.799	344.924	188.115	396.17	363.675	426.347	291.188
Os07g0148900	Q84PB5_ORYSJ	1259.72	850.843	1631.3	932.47	1567.02	1562.4	1792.79	1115.09

## Sheet: Sheet2
sample name	group
2B2x_D	A
2B4x_D	A
1062x_D	B
1064x_D	B
932x_D	C
934x_D	C
T12x_D	D
T14x_D	D
