# Supplementary material for: Autotetraploidy of rice does not potentiate the tolerance to drought stress in the seedling stage
Source: Rice (N Y). 2024 Jun 18;17:40. doi: 10.1186/s12284-024-00716-w (PMC11189374; doi:10.1186/s12284-024-00716-w)
Supplement: Supplementary file 8 — Supplementary Material 8 [file 12284_2024_716_MOESM8_ESM.xlsx]

## Sheet: Sheet1
Transcript_id	Position	Reference_transcript_id	strand	Class_code	GO	KEGG	eggNOG	eggNOG_Category	Swissprot	NR	Description
MSTRG.10759	2[+]5468346-5470069	Os02t0197600-01	-	x	GO:0009768;GO:0010287;GO:0009535;GO:0044425;GO:0009416;GO:0031409;GO:0016168;GO:0005739;GO:0009941	K08909	virNOG04253	R	sp|Q9SY97|LHCA3_ARATH Photosystem I chlorophyll a/b-binding protein 3-1, chloroplastic OS=Arabidopsis thaliana GN=LHCA3 PE=1 SV=1	gi|1002242402|ref|XP_015625432.1| PREDICTED: chlorophyll a-b binding protein 8, chloroplastic [Oryza sativa Japonica Group] &gt;gi|49388156|dbj|BAD25284.1| putative chlorophyll a/b-binding protein type III precursor [Oryza sativa Japonica Group] &gt;gi|49388341|dbj|BAD25451.1| putative chlorophyll a/b-binding protein type III precursor [Oryza sativa Japonica Group] &gt;gi|125538483|gb|EAY84878.1|…	Similar to Chlorophyll a-b binding protein 8	chloroplast stroma
MSTRG.11169	2[-]10152030-10164850	Os02t0276500-01	-	j	GO:0010287;GO:0010189;GO:0016122;GO:0015994;GO:0009915;GO:0009534;GO:0009266;GO:0006979;GO:0006631;GO:0031347;GO:0009651;GO:0009941;GO:0009976	K09834	euNOG03770;virNOG10016	H	sp|Q6K7V6|TOCC_ORYSJ Probable tocopherol cyclase, chloroplastic OS=Oryza sativa subsp. japonica GN=VTE1 PE=2 SV=1	gi|47848031|dbj|BAD21817.1| putative tocopherol cyclase [Oryza sativa Japonica Group] &gt;gi|50252497|dbj|BAD28674.1| putative tocopherol cyclase [Oryza sativa Japonica Group]	Tocopherol cyclase, Salt stress tolerance
MSTRG.1418	1[-]14730012-14738487	Os01t0361500-01	-	j	GO:0033306;GO:0010287;GO:0004144	None	virNOG02218;COG0204	I	sp|Q9ZVN2|Y1457_ARATH Acyltransferase-like protein At1g54570, chloroplastic OS=Arabidopsis thaliana GN=At1g54570 PE=1 SV=1	gi|1002230136|ref|XP_015647440.1| PREDICTED: acyltransferase-like protein At1g54570, chloroplastic isoform X2 [Oryza sativa Japonica Group]	Phospholipid/glycerol acyltransferase domain containing protein.
MSTRG.14379	3[+]5721044-5728663	Os03t0209600-01	+	j	GO:0048481;GO:0005524;GO:0005829;GO:0006431;GO:0004825;GO:0005739;GO:0009570	K01874	virNOG03054	J	sp|Q9M2T9|SYMM_ARATH Methionine--tRNA ligase, chloroplastic/mitochondrial OS=Arabidopsis thaliana GN=OVA1 PE=2 SV=1	gi|1002256889|ref|XP_015632755.1| PREDICTED: methionine--tRNA ligase, chloroplastic/mitochondrial [Oryza sativa Japonica Group] &gt;gi|108706784|gb|ABF94579.1| Methionyl-tRNA synthetase, putative, expressed [Oryza sativa Japonica Group] &gt;gi|113547807|dbj|BAF11250.1| Os03g0209600 [Oryza sativa Japonica Group] &gt;gi|215697057|dbj|BAG91051.1| unnamed protein product [Oryza sativa Japonica Group]…	Similar to MEtRS
MSTRG.15	1[+]145507-150789	Os01t0102600-01	+	j	GO:0000287;GO:0004765;GO:0009073;GO:0009658;GO:0019632;GO:0009570;GO:0010027	None	virNOG08101	G	sp|Q9LW20|SKL1_ARATH Probable inactive shikimate kinase like 1, chloroplastic OS=Arabidopsis thaliana GN=SKL1 PE=2 SV=1	gi|1002235036|ref|XP_015621730.1| PREDICTED: probable inactive shikimate kinase like 1, chloroplastic [Oryza sativa Japonica Group] &gt;gi|113531281|dbj|BAF03664.1| Os01g0102600 [Oryza sativa Japonica Group] &gt;gi|215694019|dbj|BAG89218.1| unnamed protein product [Oryza sativa Japonica Group] &gt;gi|218187341|gb|EEC69768.1| hypothetical protein OsI_00024 [Oryza sativa Indica Group] &gt;gi|222617…	Shikimate kinase domain containing protein.
MSTRG.15835	3[-]21982015-22000407	Os03t0592500-01	+	x	GO:0009768;GO:0010287;GO:0009535;GO:0009523;GO:0009416;GO:0018298;GO:0046872;GO:0031409;GO:0016021;GO:0016168;GO:0009941;GO:0009522	K08913	virNOG02411	O	sp|A2XJ35|CB23_ORYSI Chlorophyll a-b binding protein, chloroplastic OS=Oryza sativa subsp. indica GN=OsI_012078 PE=2 SV=1	gi|108709620|gb|ABF97415.1| Chlorophyll a-b binding protein, chloroplast precursor, putative, expressed [Oryza sativa Japonica Group]	Similar to Chloroplast chlorophyll a-b binding protein
MSTRG.16768	3[+]31759174-31764123	Os03t0766900-02	+	j	GO:0043248;GO:0005634;GO:0000502;GO:0005829	K11876	virNOG12849	S	sp|Q1LXS2|PSMG2_DANRE Proteasome assembly chaperone 2 OS=Danio rerio GN=psmg2 PE=2 SV=1	gi|1002254836|ref|XP_015631687.1| PREDICTED: proteasome assembly chaperone 2 [Oryza sativa Japonica Group] &gt;gi|31415930|gb|AAP50951.1| unknown protein [Oryza sativa Japonica Group] &gt;gi|113549856|dbj|BAF13299.1| Os03g0766900 [Oryza sativa Japonica Group] &gt;gi|215678932|dbj|BAG96362.1| unnamed protein product [Oryza sativa Japonica Group] &gt;gi|215694647|dbj|BAG89838.1| unnamed protein pro…	Allene oxide synthase
MSTRG.17263	3[+]35212790-35219738	Os03t0837900-01	+	j	GO:0010239;GO:0031426;GO:0005739;GO:0042644	None	virNOG05144;lilNOG10637	S	-	gi|1002251628|ref|XP_015630044.1| PREDICTED: uncharacterized protein LOC4334714 [Oryza sativa Japonica Group] &gt;gi|108711986|gb|ABF99781.1| Streptomyces cyclase/dehydrase family protein, expressed [Oryza sativa Japonica Group] &gt;gi|113550305|dbj|BAF13748.1| Os03g0837900 [Oryza sativa Japonica Group] &gt;gi|937912352|dbj|BAS87272.1| Os03g0837900 [Oryza sativa Japonica Group]	Streptomyces cyclase/dehydrase family protein
MSTRG.19507	4[+]28862206-28869260	Os04t0573000-01	+	j	GO:0055085;GO:0016021	None	virNOG08658	P	sp|B8AT51|SPXM2_ORYSI SPX domain-containing membrane protein OsI_17046 OS=Oryza sativa subsp. indica GN=OsI_17046 PE=3 SV=1	gi|38605945|emb|CAD41659.3| OSJNBa0019K04.6 [Oryza sativa Japonica Group] &gt;gi|125591348|gb|EAZ31698.1| hypothetical protein OsJ_15847 [Oryza sativa Japonica Group]	SPX-MFS protein, Phosphate transporter, Pi homeostasis
MSTRG.2008	1[-]23595979-23608312	Os01t0600900-02	+	x	GO:0009768;GO:0010287;GO:0009535;GO:0009523;GO:0009416;GO:0018298;GO:0046872;GO:0031409;GO:0016021;GO:0016168;GO:0009941;GO:0009522	K08912	virNOG02411	O	sp|P12331|CB22_ORYSJ Chlorophyll a-b binding protein 2, chloroplastic OS=Oryza sativa subsp. japonica GN=CAB2R PE=2 SV=2	gi|1002234043|ref|XP_015621226.1| PREDICTED: chlorophyll a-b binding protein 2, chloroplastic [Oryza sativa Japonica Group] &gt;gi|82654918|sp|P12331.2|CB22_ORYSJ RecName: Full=Chlorophyll a-b binding protein 2, chloroplastic; AltName: Full=LHCII type I CAB-2; Short=LHCP; Flags: Precursor &gt;gi|53793541|dbj|BAD52990.1| putative a/b-binding protein precursor [Oryza sativa Japonica Group] &gt;gi|1…	Chlorophyll a-b binding protein 2
MSTRG.21395	5[+]15040752-15045916	Os05t0323800-01	+	j	GO:1902171;GO:0010287;GO:0005524;GO:0004672;GO:0006468;GO:0050821	K08869	virNOG05415	R	sp|Q9MA15|AB1K3_ARATH Protein ACTIVITY OF BC1 COMPLEX KINASE 3, chloroplastic OS=Arabidopsis thaliana GN=ABC1K3 PE=1 SV=1	gi|1002271768|ref|XP_015640203.1| PREDICTED: uncharacterized aarF domain-containing protein kinase At1g79600, chloroplastic [Oryza sativa Japonica Group]	ABC1 (Activity of bc1 complex)-like kinase, Regulation of grain size and weight
MSTRG.21837	5[+]20418594-20440698	Os05t0417200-01	+	j	GO:0006355;GO:0005739;GO:0009658;GO:0009570	None	virNOG02884	S	sp|Q0DI48|MRL7L_ORYSJ Thioredoxin-like fold domain-containing protein MRL7L homolog, chloroplastic OS=Oryza sativa subsp. japonica GN=MRL7L PE=2 SV=1	gi|1002271481|ref|XP_015640074.1| PREDICTED: uncharacterized protein LOC4338807 [Oryza sativa Japonica Group] &gt;gi|113579112|dbj|BAF17475.1| Os05g0417200 [Oryza sativa Japonica Group] &gt;gi|125552355|gb|EAY98064.1| hypothetical protein OsI_19982 [Oryza sativa Indica Group] &gt;gi|222631611|gb|EEE63743.1| hypothetical protein OsJ_18562 [Oryza sativa Japonica Group] &gt;gi|937919128|dbj|BAS94046…	Thioredoxin-like fold domain containing protein.
MSTRG.2226	1[-]25511407-25523298	Os01t0636600-01	-	j	GO:0005524;GO:0005506;GO:0043686;GO:0003676;GO:0031365;GO:0042586;GO:0006412;GO:0005739;GO:0009570	K01462	virNOG08359;COG0553	JL	sp|Q5VNN5|DEF1B_ORYSJ Peptide deformylase 1B, chloroplastic OS=Oryza sativa subsp. japonica GN=PDF1B PE=2 SV=1	gi|1002224295|ref|XP_015612309.1| PREDICTED: peptide deformylase 1B, chloroplastic [Oryza sativa Japonica Group] &gt;gi|75251983|sp|Q5VNN5.1|DEF1B_ORYSJ RecName: Full=Peptide deformylase 1B, chloroplastic; Short=OsPDF1B; Short=PDF 1B; Flags: Precursor &gt;gi|55297005|dbj|BAD68576.1| putative polygalacturonase [Oryza sativa Japonica Group] &gt;gi|55297594|dbj|BAD68940.1| putative polygalacturonase…	PEPTIDE DEFORMYLASE 1B2
MSTRG.27012	7[-]20724594-20725175	Os07t0529600-01	+	x	GO:0009228;GO:0005829;GO:0052837;GO:0006950;GO:0055114;GO:0009570;GO:0016491	K03146	virNOG05676	R	sp|C5X2M4|THI42_SORBI Thiamine thiazole synthase 2, chloroplastic OS=Sorghum bicolor GN=THI1-2 PE=3 SV=1	gi|1002286195|ref|XP_015647396.1| PREDICTED: thiamine thiazole synthase 2, chloroplastic [Oryza sativa Japonica Group] &gt;gi|32352138|dbj|BAC78562.1| thiamine biosynthetic enzyme [Oryza sativa Japonica Group] &gt;gi|113611377|dbj|BAF21755.1| Os07g0529600 [Oryza sativa Japonica Group] &gt;gi|215712225|dbj|BAG94352.1| unnamed protein product [Oryza sativa Japonica Group] &gt;gi|937926948|dbj|BAT01…	Thiamine synthase, Thiamine accumulation, Bacterial blight resistance, Blast resistance
MSTRG.28430	8[+]3949014-3952126	Os08t0167500-02	+	j	GO:0009535;GO:0010275;GO:0005739;GO:0009570	None	virNOG03370	S	sp|O82258|CRR6_ARATH Protein CHLORORESPIRATORY REDUCTION 6, chloroplastic OS=Arabidopsis thaliana GN=CRR6 PE=2 SV=1	gi|1002289189|ref|XP_015648892.1| PREDICTED: protein CHLORORESPIRATORY REDUCTION 6, chloroplastic [Oryza sativa Japonica Group] &gt;gi|37806091|dbj|BAC99541.1| putative ubiquinone oxidoreductase subunit 1 [Oryza sativa Japonica Group] &gt;gi|113623048|dbj|BAF22993.1| Os08g0167500 [Oryza sativa Japonica Group] &gt;gi|125560278|gb|EAZ05726.1| hypothetical protein OsI_27953 [Oryza sativa Indica Grou…	CHLORORESPIRATORY REDUCTION 6
MSTRG.30894	9[-]10829215-10846760	Os09t0346400-01	+	x	GO:0009765;GO:0044434;GO:0005488;GO:0034357	K08912	virNOG02411	O	sp|P12330|CB21_ORYSJ Chlorophyll a-b binding protein 1, chloroplastic OS=Oryza sativa subsp. japonica GN=CAB1R PE=2 SV=2	gi|1002296771|ref|XP_015611833.1| PREDICTED: chlorophyll a-b binding protein 1, chloroplastic [Oryza sativa Japonica Group] &gt;gi|82654917|sp|P12330.2|CB21_ORYSJ RecName: Full=Chlorophyll a-b binding protein 1, chloroplastic; AltName: Full=LHCII type I CAB-1; Short=LHCP; Flags: Precursor &gt;gi|50252362|dbj|BAD28469.1| putative chlorophyll a-b binding protein, chloroplast precursor (LHCII type I…	brassinosteroid receptor kinase (BRI1)-interacting protein 103
MSTRG.31505	9[+]17742539-17748819	Os09t0467100-01	+	j	GO:0004364;GO:0005524;GO:0006189;GO:0006749;GO:0004639;GO:0009407;GO:0046084;GO:0004638;GO:0009570	K00799	virNOG02984;virNOG13425	FO	sp|Q9FQA3|GST23_MAIZE Glutathione transferase GST 23 OS=Zea mays PE=2 SV=1	gi|703107115|ref|XP_010098671.1| Phosphoribosylaminoimidazole-succinocarboxamide synthase [Morus notabilis] &gt;gi|587886803|gb|EXB75574.1| Phosphoribosylaminoimidazole-succinocarboxamide synthase [Morus notabilis]
MSTRG.31757	9[-]19770566-19780684	Os09t0509500-00	-	j	GO:0033306;GO:0010287;GO:0004144	None	virNOG07514;virNOG14232	SR	sp|Q9ZVN2|Y1457_ARATH Acyltransferase-like protein At1g54570, chloroplastic OS=Arabidopsis thaliana GN=At1g54570 PE=1 SV=1	gi|1002297748|ref|XP_015612304.1| PREDICTED: acyltransferase-like protein At1g54570, chloroplastic [Oryza sativa Japonica Group] &gt;gi|113631863|dbj|BAF25544.1| Os09g0509500 [Oryza sativa Japonica Group]	Diacylglycerol acyltransferase domain containing protein
MSTRG.31903	9[-]20868428-20871275	Os09t0532000-01	-	j	GO:0010304;GO:0015996;GO:0009570;GO:0031969	None	virNOG04586	S	sp|Q652K1|SGR_ORYSJ Protein STAY-GREEN, chloroplastic OS=Oryza sativa subsp. japonica GN=SGR PE=1 SV=1	gi|125606423|gb|EAZ45459.1| hypothetical protein OsJ_30111 [Oryza sativa Japonica Group]	Senescence-inducible chloroplast protein, Activation of the chlorophll-degrading pathway during leaf senescence
MSTRG.32363	Syng_TIGR_015[+]2579-7156	-	-	u	GO:0005524;GO:0009941;GO:0042026;GO:0009570	K04077	virNOG05252	O	sp|Q9C667|CPNB4_ARATH Chaperonin 60 subunit beta 4, chloroplastic OS=Arabidopsis thaliana GN=CPN60B4 PE=1 SV=1	gi|1002314966|ref|XP_015620855.1| PREDICTED: LOW QUALITY PROTEIN: chaperonin 60 subunit beta 4, chloroplastic-like [Oryza sativa Japonica Group]
MSTRG.3583	1[+]37315193-37316326	Os01t0862200-02	+	j	GO:0009535;GO:0005739;GO:0009570	None	virNOG17028	S	-	gi|1002233272|ref|XP_015620594.1| PREDICTED: uncharacterized protein LOC4324744 [Oryza sativa Japonica Group] &gt;gi|15290105|dbj|BAB63797.1| unknown protein [Oryza sativa Japonica Group] &gt;gi|20521259|dbj|BAB91775.1| unknown protein [Oryza sativa Japonica Group] &gt;gi|113534411|dbj|BAF06794.1| Os01g0862200 [Oryza sativa Japonica Group] &gt;gi|125572719|gb|EAZ14234.1| hypothetical protein OsJ_…	Conserved hypothetical protein
MSTRG.927	1[+]8275416-8290761	Os01t0250900-01	+	j	GO:0008253;GO:0016311;GO:0009570	None	virNOG03146	F	sp|Q9M903|TGD4_ARATH Protein TRIGALACTOSYLDIACYLGLYCEROL 4, chloroplastic OS=Arabidopsis thaliana GN=TGD4 PE=1 SV=1	gi|1002232954|ref|XP_015619172.1| PREDICTED: 5&apos;-nucleotidase domain-containing protein 4 isoform X1 [Oryza sativa Japonica Group]	HAD superfamily (subfamily IG) hydrolase, 5'-Nucleotidase protein
MSTRG.10202	2[+]1145756-1151113	Os02t0121700-01	+	j	GO:0000287;GO:0006952;GO:0034007;GO:0016114;GO:0010333;GO:0009507	K15086	virNOG02828	R	sp|Q6ZH94|LINS_ORYSJ S-(+)-linalool synthase, chloroplastic OS=Oryza sativa subsp. japonica GN=LIS PE=2 SV=1	gi|1002239152|ref|XP_015623808.1| PREDICTED: S-(+)-linalool synthase, chloroplastic [Oryza sativa Japonica Group] &gt;gi|75135861|sp|Q6ZH94.1|LINS_ORYSJ RecName: Full=S-(+)-linalool synthase, chloroplastic; Short=OsLIS; Flags: Precursor &gt;gi|41052749|dbj|BAD07605.1| putative linalool synthase [Oryza sativa Japonica Group] &gt;gi|113535251|dbj|BAF07634.1| Os02g0121700 [Oryza sativa Japonica Grou…	Terpenoid synthase domain containing protein	chloroplast
MSTRG.10407	2[+]2838167-2849716	Os02t0151400-01	+	j	GO:0000287;GO:0009097;GO:0004455;GO:0042803;GO:0055114;GO:0070402;GO:0009099;GO:0009507	K00053	-	-	sp|Q65XK0|ILV5_ORYSJ Ketol-acid reductoisomerase, chloroplastic OS=Oryza sativa subsp. japonica GN=Os05g0573700 PE=1 SV=1	gi|1002242396|ref|XP_015625428.1| PREDICTED: uncharacterized protein LOC4328317 [Oryza sativa Japonica Group] &gt;gi|51535975|dbj|BAD38056.1| unknown protein [Oryza sativa Japonica Group] &gt;gi|113535439|dbj|BAF07822.1| Os02g0151400 [Oryza sativa Japonica Group] &gt;gi|215715382|dbj|BAG95133.1| unnamed protein product [Oryza sativa Japonica Group] &gt;gi|218190074|gb|EEC72501.1| hypothetical pro…	Conserved hypothetical protein
MSTRG.11831	2[-]19924419-19928392	Os02t0538000-01	-	j	GO:0003723;GO:0005524;GO:0004829;GO:0005739;GO:0006435;GO:0009793;GO:0009570	K01868	COG0441;virNOG05481	J	sp|F4IFC5|SYTM2_ARATH Threonine--tRNA ligase, chloroplastic/mitochondrial 2 OS=Arabidopsis thaliana GN=EMB2761 PE=2 SV=1	gi|1002242704|ref|XP_015625570.1| PREDICTED: threonine--tRNA ligase, chloroplastic/mitochondrial 2 [Oryza sativa Japonica Group] &gt;gi|50251985|dbj|BAD27919.1| putative threonyl-tRNA synthetase [Oryza sativa Japonica Group] &gt;gi|50252661|dbj|BAD28830.1| putative threonyl-tRNA synthetase [Oryza sativa Japonica Group] &gt;gi|113536583|dbj|BAF08966.1| Os02g0538000 [Oryza sativa Japonica Group] &g…	Threonyl-tRNA synthetase, Chloroplast biogenesis and chloroplast ribosomal system construction, Early chloroplast development and seedling growth under cold stress
MSTRG.12206	2[-]23653173-23659190	Os02t0603800-01	-	j	GO:0005506;GO:0009862;GO:0019288;GO:0055114;GO:0051539;GO:0016114;GO:0046429;GO:0009941;GO:0009617;GO:0009570	K03526	virNOG03525	H	sp|Q6K8J4|ISPG_ORYSJ 4-hydroxy-3-methylbut-2-en-1-yl diphosphate synthase (ferredoxin), chloroplastic OS=Oryza sativa subsp. japonica GN=ISPG PE=2 SV=1	gi|1002242995|ref|XP_015625724.1| PREDICTED: 4-hydroxy-3-methylbut-2-en-1-yl diphosphate synthase (ferredoxin), chloroplastic [Oryza sativa Japonica Group] &gt;gi|75261413|sp|Q6K8J4.1|ISPG_ORYSJ RecName: Full=4-hydroxy-3-methylbut-2-en-1-yl diphosphate synthase (ferredoxin), chloroplastic; AltName: Full=1-hydroxy-2-methyl-2-(E)-butenyl 4-diphosphate synthase; Flags: Precursor &gt;gi|47497312|dbj|…	Similar to Isoprenoid biosynthesis-like protein
MSTRG.12254	2[+]24080094-24094464	Os02t0612000-01	+	j	GO:0005759;GO:0006457;GO:0051087;GO:0042803;GO:0009579;GO:0050790;GO:0005507;GO:0000774;GO:0009570	K03687	virNOG08677	O	sp|Q6K638|HCT2_ORYSJ Hydroxycinnamoyltransferase 2 OS=Oryza sativa subsp. japonica GN=HCT2 PE=2 SV=1	gi|218191152|gb|EEC73579.1| hypothetical protein OsI_08039 [Oryza sativa Indica Group]	Similar to GrpE protein homolog.
MSTRG.139	1[-]1145813-1159076	Os01t0120300-00	-	j	GO:0004823;GO:0005524;GO:0002161;GO:0006429;GO:0006450;GO:0005829;GO:0005739;GO:0009793;GO:0009570	K01869	virNOG09843	J	sp|Q9XEA0|SYLM_ARATH Leucine--tRNA ligase, chloroplastic/mitochondrial OS=Arabidopsis thaliana GN=EMB2369 PE=2 SV=1	gi|222617646|gb|EEE53778.1| hypothetical protein OsJ_00171 [Oryza sativa Japonica Group]	Similar to EMB2369 (EMBRYO DEFECTIVE 2369) ATP binding / aminoacyl-tRNA ligase/ leucine-tRNA ligase/ nucleotide binding
MSTRG.14063	3[+]3427526-3432381	Os03t0163300-01	+	j	GO:0005524;GO:0050660;GO:0045454;GO:0050661;GO:0022900;GO:0006749;GO:0005507;GO:0098869;GO:0005739;GO:0004362;GO:0009570	K00383	virNOG00314	Q	sp|P80461|GSHRP_TOBAC Glutathione reductase, chloroplastic (Fragment) OS=Nicotiana tabacum GN=GOR PE=1 SV=1	gi|1002247375|ref|XP_015627860.1| PREDICTED: glutathione reductase, chloroplastic [Oryza sativa Japonica Group] &gt;gi|1002247377|ref|XP_015627861.1| PREDICTED: glutathione reductase, chloroplastic [Oryza sativa Japonica Group] &gt;gi|20219052|gb|AAM15796.1|AC104428_17 Putative glutathione reductase (NADPH) [Oryza sativa Japonica Group] &gt;gi|22773249|gb|AAN06855.1| Putative glutathione reductas…	Similar to Glutathione reductase	叶绿体中的谷胱甘肽还原酶	Ting-Shao Chou;Yun-Yang Chao;Ching Huei Kao. Involvement of hydrogen peroxide in heat shock- and cadmium-induced expression of ascorbate peroxidase and glutathione reductase in leaves of rice seedlings. Journal of Plant Physiology, 2012, 169(5): 478-486
MSTRG.15022	3[+]11104412-11122830	Os03t0311300-02	+	j	GO:0010196;GO:0008152;GO:0016787;GO:0009534;GO:0042651;GO:0009570	None	virNOG01146	O	sp|Q8VZ10|SOQ1_ARATH Protein SUPPRESSOR OF QUENCHING 1, chloroplastic OS=Arabidopsis thaliana GN=SOQ1 PE=1 SV=1	gi|1002254993|ref|XP_015631766.1| PREDICTED: NHL repeat-containing protein 2 isoform X7 [Oryza sativa Japonica Group]	Similar to HAD-superfamily hydrolase
MSTRG.1565	1[+]17301990-17308333	Os01t0500825-00	+	j	GO:0003723;GO:0005524;GO:0009658;GO:0006437;GO:0010228;GO:0016226;GO:0048481;GO:0006655;GO:0005829;GO:0005739;GO:0004831;GO:0010027;GO:0009793;GO:0009570	K01866	virNOG06673	J	sp|Q9M876|SYYM_ARATH Tyrosine--tRNA ligase, chloroplastic/mitochondrial OS=Arabidopsis thaliana GN=EMB2768 PE=2 SV=1	gi|1002236143|ref|XP_015622268.1| PREDICTED: tyrosine--tRNA ligase, chloroplastic/mitochondrial [Oryza sativa Japonica Group] &gt;gi|1002236145|ref|XP_015622269.1| PREDICTED: tyrosine--tRNA ligase, chloroplastic/mitochondrial [Oryza sativa Japonica Group] &gt;gi|1002236147|ref|XP_015622270.1| PREDICTED: tyrosine--tRNA ligase, chloroplastic/mitochondrial [Oryza sativa Japonica Group] &gt;gi|100223…	Conserved hypothetical protein
MSTRG.19081	4[-]24875383-24881785	Os04t0497400-02	-	j	GO:0006497;GO:0019777;GO:0006914;GO:0032446	K17888	virNOG17927	S	sp|O80575|RISB_ARATH 6,7-dimethyl-8-ribityllumazine synthase, chloroplastic OS=Arabidopsis thaliana GN=At2g44050 PE=2 SV=1	gi|38345387|emb|CAD41249.2| OSJNBa0067K08.16 [Oryza sativa Japonica Group] &gt;gi|116310698|emb|CAH67497.1| H0306B06.12 [Oryza sativa Indica Group] &gt;gi|116310716|emb|CAH67513.1| OSIGBa0092E01.8 [Oryza sativa Indica Group] &gt;gi|218195132|gb|EEC77559.1| hypothetical protein OsI_16487 [Oryza sativa Indica Group]	Lumazine synthase, Defense responses, Chloroplast development, Similar to 6,7-dimethyl-8-ribityllumazine synthase
MSTRG.21444	5[-]15770518-15773670	Os05t0337400-01	-	j	GO:0009535;GO:0009735;GO:0009941;GO:0009570	None	virNOG20975	R	-	gi|255676266|dbj|BAF17152.2| Os05g0337400, partial [Oryza sativa Japonica Group]	Similar to heavy-metal-associated domain-containing protein
MSTRG.21793	5[-]19956970-19963353	Os05t0408900-03	-	j	GO:0009228;GO:0046872;GO:0052865;GO:0016114;GO:0008661;GO:0009570	K01662	virNOG06626	H	sp|O22567|DXS1_ORYSJ 1-deoxy-D-xylulose-5-phosphate synthase 1, chloroplastic OS=Oryza sativa subsp. japonica GN=CLA1 PE=2 SV=2	gi|937919062|dbj|BAS93980.1| Os05g0408900 [Oryza sativa Japonica Group]	Similar to 1-deoxy-D-xylulose-5-phosphate synthase
MSTRG.24148	6[-]12435482-12453861	Os06t0320100-01	+	x	GO:0009768;GO:0010287;GO:0009535;GO:0044425;GO:0009416;GO:0031409;GO:0016168;GO:0009941	K08907	virNOG05824	R	sp|Q9SDM1|CB121_HORVU Chlorophyll a-b binding protein 1B-21, chloroplastic OS=Hordeum vulgare GN=LHC Ib-21 PE=1 SV=1	gi|125555124|gb|EAZ00730.1| hypothetical protein OsI_22755 [Oryza sativa Indica Group]	Protein of unknown function DUF773 family protein
MSTRG.25942	7[-]3645387-3656757	Os07t0168000-01	-	j	GO:0006397;GO:0016123;GO:0003723;GO:0016036;GO:0004654;GO:0000175;GO:0006364;GO:0008033;GO:0006402;GO:0010323;GO:0016120;GO:0090503;GO:0031425;GO:0009570;GO:0015995	K00962	virNOG05750	A	sp|Q69LE7|PNP1_ORYSJ Probable polyribonucleotide nucleotidyltransferase 1, chloroplastic OS=Oryza sativa subsp. japonica GN=PNP1 PE=2 SV=1	gi|1002286759|ref|XP_015647677.1| PREDICTED: probable polyribonucleotide nucleotidyltransferase 1, chloroplastic [Oryza sativa Japonica Group] &gt;gi|75118006|sp|Q69LE7.1|PNP1_ORYSJ RecName: Full=Probable polyribonucleotide nucleotidyltransferase 1, chloroplastic; AltName: Full=Polynucleotide phosphorylase 1; Short=PNPase 1; Flags: Precursor &gt;gi|50509724|dbj|BAD31776.1| putative polynucleotide…	Similar to Polyribonucleotide phophorylase
MSTRG.26546	7[-]13287897-13293431	Os07t0418000-02	-	j	GO:0009570	None	virNOG12814	S	-	gi|1002863881|ref|XP_015695271.1| PREDICTED: uncharacterized protein LOC102713007 isoform X1 [Oryza brachyantha]	HAD-like domain domain containing protein
MSTRG.26740	7[-]17265104-17274274	Os07t0477000-01	-	j	GO:0005524;GO:0001056;GO:0004478;GO:0005666;GO:0006384;GO:0006556	K03022	virNOG20670	K	sp|Q84NN4|CDSP_ORYSJ Thioredoxin-like protein CDSP32, chloroplastic OS=Oryza sativa subsp. japonica GN=CDSP32 PE=2 SV=1	gi|222637023|gb|EEE67155.1| hypothetical protein OsJ_24224 [Oryza sativa Japonica Group]	RNA polymerase Rpb7, N-terminal domain containing protein
MSTRG.2689	1[+]29965470-30015148	Os01t0719125-00		j	GO:0046872;GO:0005524;GO:0051536;GO:0009570	None	COG0489;virNOG09245	D	sp|Q0JJS8|HF101_ORYSJ Fe-S cluster assembly factor HCF101, chloroplastic OS=Oryza sativa subsp. japonica GN=HCF101 PE=3 SV=3	gi|1002230281|ref|XP_015648208.1| PREDICTED: fe-S cluster assembly factor HCF101, chloroplastic isoform X2 [Oryza sativa Japonica Group] &gt;gi|678000708|sp|Q0JJS8.3|HF101_ORYSJ RecName: Full=Fe-S cluster assembly factor HCF101, chloroplastic; AltName: Full=Protein HIGH CHLOROPHYLL FLUORESCENCE 101 homolog; Flags: Precursor	Hypothetical protein. (Os01t0719125-00)
MSTRG.27173	7[+]22316384-22316913	Os07t0558400-01	-	x	GO:0009768;GO:0010287;GO:0009535;GO:0009416;GO:0018298;GO:0046872;GO:0031409;GO:0016021;GO:0016168;GO:0009941;GO:0009522	K08915	virNOG02762	G	sp|Q9XF88|CB4B_ARATH Chlorophyll a-b binding protein CP29.2, chloroplastic OS=Arabidopsis thaliana GN=LHCB4.2 PE=1 SV=1	gi|125600703|gb|EAZ40279.1| hypothetical protein OsJ_24721 [Oryza sativa Japonica Group]	Similar to Chlorophyll a/b-binding protein CP29 precursor
MSTRG.27258	7[+]23003379-23008521	Os07t0570700-01	+	j	GO:0009817;GO:0009579;GO:0009658;GO:0005829;GO:0005507;GO:0043023;GO:0032544;GO:0009793;GO:0002184;GO:0009570	K02838	virNOG09826	J	sp|A2YMU2|RRFC_ORYSI Ribosome-recycling factor, chloroplastic OS=Oryza sativa subsp. indica GN=OsI_26546 PE=1 SV=2	gi|573952885|ref|XP_006658715.1| PREDICTED: ribosome-recycling factor, chloroplastic [Oryza brachyantha]	Ribosome recycling factor family protein
MSTRG.29797	8[-]24023316-24027262	Os08t0485900-01	-	j	GO:0016787;GO:0019761;GO:0009941;GO:0009570	None	virNOG07409	R	sp|Q680K2|GPPL1_ARATH Haloacid dehalogenase-like hydrolase domain-containing protein At4g39970 OS=Arabidopsis thaliana GN=At4g39970 PE=2 SV=1	gi|1002289352|ref|XP_015648978.1| PREDICTED: haloacid dehalogenase-like hydrolase domain-containing protein At4g39970 [Oryza sativa Japonica Group] &gt;gi|42408179|dbj|BAD09316.1| putative CfxY protein [Oryza sativa Japonica Group] &gt;gi|113624060|dbj|BAF24005.1| Os08g0485900 [Oryza sativa Japonica Group] &gt;gi|218201345|gb|EEC83772.1| hypothetical protein OsI_29666 [Oryza sativa Indica Group] …	Haloacid dehalogenase-like hydrolase domain containing protein
MSTRG.30524	9[+]3792198-3796401	Os09t0249900-01	+	j	GO:0016730;GO:0009536;GO:0055114	K17892	virNOG20016	O	sp|Q6K471|FTRC_ORYSJ Ferredoxin-thioredoxin reductase catalytic chain, chloroplastic OS=Oryza sativa subsp. japonica GN=Os09g0249900 PE=2 SV=1	gi|255678709|dbj|BAF24589.2| Os09g0249900, partial [Oryza sativa Japonica Group]	Ferredoxin-thioredoxin reductase catalytic chain, chloroplast precursor, putative, expressed
MSTRG.30894	9[-]10829215-10846760	Os09t0346400-01	+	x	GO:0009765;GO:0044434;GO:0005488;GO:0034357	K08912	virNOG02411	O	sp|P12330|CB21_ORYSJ Chlorophyll a-b binding protein 1, chloroplastic OS=Oryza sativa subsp. japonica GN=CAB1R PE=2 SV=2	gi|1002296771|ref|XP_015611833.1| PREDICTED: chlorophyll a-b binding protein 1, chloroplastic [Oryza sativa Japonica Group] &gt;gi|82654917|sp|P12330.2|CB21_ORYSJ RecName: Full=Chlorophyll a-b binding protein 1, chloroplastic; AltName: Full=LHCII type I CAB-1; Short=LHCP; Flags: Precursor &gt;gi|50252362|dbj|BAD28469.1| putative chlorophyll a-b binding protein, chloroplast precursor (LHCII type I…	Conserved hypothetical protein
MSTRG.3376	1[+]35477321-35479786	Os01t0829000-01	+	j	GO:0006355;GO:0009658;GO:0042644	None	virNOG08932	S	sp|Q5QLS7|MRL7_ORYSJ Thioredoxin-like fold domain-containing protein MRL7 homolog, chloroplastic OS=Oryza sativa subsp. japonica GN=MRL7 PE=2 SV=1	gi|1002224802|ref|XP_015643796.1| PREDICTED: forkhead box protein G1 [Oryza sativa Japonica Group] &gt;gi|1002224804|ref|XP_015643867.1| PREDICTED: forkhead box protein G1 [Oryza sativa Japonica Group] &gt;gi|56202096|dbj|BAD73625.1| unknown protein [Oryza sativa Japonica Group] &gt;gi|56785161|dbj|BAD81837.1| unknown protein [Oryza sativa Japonica Group] &gt;gi|113534217|dbj|BAF06600.1| Os01g082…	Thioredoxin-like fold domain containing protein
MSTRG.479	1[-]3736804-3742142	Os01t0173000-01	-	j	-	K01184	virNOG10485	R	sp|Q9SSR1|Y1259_ARATH DCC family protein At1g52590, chloroplastic OS=Arabidopsis thaliana GN=At1g52590 PE=2 SV=1	gi|55296785|dbj|BAD68111.1| putative polygalacturonase [Oryza sativa Japonica Group]	thiol-disulphide oxidoreductase DCC domain
MSTRG.6057	10[+]22640923-22647312	Os10t0571200-01	+	j	GO:0000287;GO:0030955;GO:0004743;GO:0016301;GO:0006096;GO:0009570	K00873	virNOG02746;COG0469	G	sp|Q40546|KPYG_TOBAC Pyruvate kinase isozyme G, chloroplastic OS=Nicotiana tabacum PE=2 SV=1	gi|1002302097|ref|XP_015614430.1| PREDICTED: pyruvate kinase isozyme G, chloroplastic isoform X1 [Oryza sativa Japonica Group] &gt;gi|19225011|gb|AAL86487.1|AC077693_26 putative pyruvate kinase [Oryza sativa Japonica Group] &gt;gi|31433612|gb|AAP55104.1| Pyruvate kinase isozyme G, chloroplast precursor, putative, expressed [Oryza sativa Japonica Group] &gt;gi|113639986|dbj|BAF27291.1| Os10g057120…	Pyruvate kinase
MSTRG.6108	10[+]23044635-23050764	Os10t0577900-01	+	j	GO:0004366;GO:0006655;GO:0016021;GO:0009570	K00630	virNOG02131	I	sp|Q39639|PLSB_CUCSA Glycerol-3-phosphate acyltransferase, chloroplastic OS=Cucumis sativus PE=2 SV=1	gi|1002303259|ref|XP_015615005.1| PREDICTED: glycerol-3-phosphate acyltransferase, chloroplastic [Oryza sativa Japonica Group] &gt;gi|1002303261|ref|XP_015615006.1| PREDICTED: glycerol-3-phosphate acyltransferase, chloroplastic [Oryza sativa Japonica Group] &gt;gi|1002303263|ref|XP_015615007.1| PREDICTED: glycerol-3-phosphate acyltransferase, chloroplastic [Oryza sativa Japonica Group] &gt;gi|100…	Glycerol-3-phosphate acyltransferase
MSTRG.8132	11[-]28932816-28939102	Os11t0707000-01	-	j	GO:0005524;GO:0003700;GO:0009570	None	virNOG01517	O	sp|P93431|RCA_ORYSJ Ribulose bisphosphate carboxylase/oxygenase activase, chloroplastic OS=Oryza sativa subsp. japonica GN=RCA PE=1 SV=2	gi|1002307015|ref|XP_015616897.1| PREDICTED: ribulose bisphosphate carboxylase/oxygenase activase, chloroplastic [Oryza sativa Japonica Group] &gt;gi|109940135|sp|P93431.2|RCA_ORYSJ RecName: Full=Ribulose bisphosphate carboxylase/oxygenase activase, chloroplastic; Short=RA; Short=RuBisCO activase; Flags: Precursor &gt;gi|8918359|dbj|BAA97583.1| RuBisCO activase large isoform precursor [Oryza sati…	Ribulose bisphosphate carboxylase/oxygenase activase, chloroplastic.
MSTRG.9038	12[+]11262582-11278354	Os12t0291100-01	+	j	GO:0009573;GO:0019253;GO:0009853;GO:0004497;GO:0055114;GO:0016984	K01602	virNOG07808	C	sp|P18566|RBS2_ORYSJ Ribulose bisphosphate carboxylase small chain A, chloroplastic OS=Oryza sativa subsp. japonica GN=RBCS-A PE=2 SV=2	gi|1002312040|ref|XP_015619408.1| PREDICTED: ribulose bisphosphate carboxylase small chain A, chloroplastic [Oryza sativa Japonica Group] &gt;gi|109940134|sp|P18566.2|RBS2_ORYSJ RecName: Full=Ribulose bisphosphate carboxylase small chain A, chloroplastic; Short=RuBisCO small subunit A; Flags: Precursor &gt;gi|38374128|gb|AAR19268.1| ribulose-1,5-bisphosphate carboxylase/oxygenase small subunit (c…	Similar to Petunia ribulose 1,5-bisphosphate carboxylase small subunit mRNA
MSTRG.9041	12[+]11349771-11360039	Os12t0292900-01	+	j	GO:0018106;GO:0010468;GO:0080005;GO:0005524;GO:0043621;GO:0004673;GO:0046777;GO:0048038;GO:0051776;GO:0009570	None	virNOG08482	R	sp|F4HVG8|CSK_ARATH Chloroplast sensor kinase, chloroplastic OS=Arabidopsis thaliana GN=CSK PE=1 SV=1	gi|937941882|dbj|BAT16794.1| Os12g0292900, partial [Oryza sativa Japonica Group]	Chloroplast sensor kinase, chloroplastic
